# Supplementary material for: Rab35-regulated lipid turnover by myotubularins represses mTORC1 activity and controls myelin growth
Source: Nat Commun. 2020 Jun 5;11:2835. doi: 10.1038/s41467-020-16696-6 (PMC7275063; doi:10.1038/s41467-020-16696-6)
Supplement: Supplementary file 3 — Supplementary Data 1 [file 41467_2020_16696_MOESM3_ESM.xlsx]

## Sheet: BioID
Proteins, selectively associated with Rab35 in a BioID assay. bold – linked to Rab35 by literature
			Gene	Protein
			ABCC1	Multidrug resistance-associated protein 1
			ABCC5	Multidrug resistance-associated protein 5
			ADCY9	Adenylate cyclase type 9
			AGPAT9	Glycerol-3-phosphate acyltransferase 3
			AKT2	RAC-beta serine/threonine-protein kinase
			ALCAM	CD166 antigen
			ANKS6	Ankyrin repeat and SAM domain-containing protein 6
			ATP6AP2	Renin receptor
			ATP7A	Copper-transporting ATPase 1
			ATP7B	Copper-transporting ATPase 2;WND/140 kDa
			BASP1	Brain acid soluble protein 1
			CAMLG	Calcium signal-modulating cyclophilin ligand
			CCDC8	Coiled-coil domain-containing protein 8
			CDC42EP1	Cdc42 effector protein 1
			CDC42EP4	Cdc42 effector protein 4
			CHM	Rab proteins geranylgeranyltransferase component A 1
			CHMP6	Charged multivesicular body protein 6
			COL1A1	Collagen alpha-1(I) chain
			CXADR	Coxsackievirus and adenovirus receptor
			DAG1	Dystroglycan;Alpha-dystroglycan;Beta-dystroglycan
			DENND5B	DENN domain-containing protein 5B
			DENR	Density-regulated protein
			DHRS7	Dehydrogenase/reductase SDR family member 7
			DOCK8	Dedicator of cytokinesis protein 8
			DOCK9	Dedicator of cytokinesis protein 9
			DSC3	Desmocollin-3
			EFNB1	Ephrin-B1
			EFNB3	Ephrin-B3
			EGFR	Epidermal growth factor receptor
			EPHA2	Ephrin type-A receptor 2
			EPHA7	Ephrin type-A receptor 7
			ERBB2	Receptor tyrosine-protein kinase erbB-2
			EWSR1	RNA-binding protein EWS
			FAM171B	Protein FAM171B
			FAM207A	Protein FAM207A
			FLOT2	Flotillin-2
			FLRT3	Leucine-rich repeat transmembrane protein FLRT3
			FLVCR1	Feline leukemia virus subgroup C receptor-related protein 1
			GTF2B	Transcription initiation factor IIB
			GULP1	PTB domain-containing engulfment adapter protein 1
			HM13	Minor histocompatibility antigen H13
			HMGCR	3-hydroxy-3-methylglutaryl-coenzyme A reductase
			HMOX2	Heme oxygenase 2
			IFNGR1	Interferon gamma receptor 1
			IGF1R	Insulin-like growth factor 1 receptor
			IGHA1;IGHA2	Ig alpha-1 chain C region;Ig alpha-2 chain C region
			IGSF3	Immunoglobulin superfamily member 3
			INSR	Insulin receptor
			ITGA6	Integrin alpha-6
			ITGB1	Integrin beta-1
			JAM3	Junctional adhesion molecule C
			KIAA0319L	Dyslexia-associated protein KIAA0319-like protein
			KIAA0355	Uncharacterized protein KIAA0355
			KIRREL	Kin of IRRE-like protein 1
			KLRG2	Killer cell lectin-like receptor subfamily G member 2
			LNPEP	Leucyl-cystinyl aminopeptidase, pregnancy serum form
			LPHN2	Latrophilin-2
			LRP2	Low-density lipoprotein receptor-related protein 2
			MARCKSL1	MARCKS-related protein
			MCAM	Cell surface glycoprotein MUC18
			MINA	Bifunctional lysine-specific demethylase and histidyl-hydroxylase MINA
			MINK1	Misshapen-like kinase 1
			MPP6	MAGUK p55 subfamily member 6
			MPZL1	Myelin protein zero-like protein 1
			MYBBP1A	Myb-binding protein 1A
			NCAM1	Neural cell adhesion molecule 1
			NDC1	Nucleoporin NDC1
			NDRG3	Protein NDRG3
			NF2	Merlin
			NUCB1	Nucleobindin-1
			OCLN	Occludin
			PALM	Paralemmin-1
			PCDH19	Protocadherin-19
			PCDH9	Protocadherin-9
			PHF6	PHD finger protein 6
			PHLDB2	Pleckstrin homology-like domain family B member 2
			PIK3R2	Phosphatidylinositol 3-kinase regulatory subunit beta
			PIP5K1C	Phosphatidylinositol 4-phosphate 5-kinase type-1 gamma
			PLXNA1	Plexin-A1
			PREB	Prolactin regulatory element-binding protein
			PTK7	Inactive tyrosine-protein kinase 7
			PTPLAD1	Very-long-chain (3R)-3-hydroxyacyl-[acyl-carrier protein] dehydratase 3
			PTPRJ	Receptor-type tyrosine-protein phosphatase eta
			PVRL3	Poliovirus receptor-related protein 3
			RAB23	Ras-related protein Rab-23
			RALBP1	RalA-binding protein 1
			RCC1	Regulator of chromosome condensation
			RELL1	RELT-like protein 1
			ROBO1	Roundabout homolog 1
			ROR2	Tyrosine-protein kinase transmembrane receptor ROR2
			RPL18	60S ribosomal protein L18
			RPS19	40S ribosomal protein S19
			RRAGC;RRAGD	Ras-related GTP-binding protein C;Ras-related GTP-binding protein D
			SAFB;SAFB2	Scaffold attachment factor B1;Scaffold attachment factor B2
			SBF2	Myotubularin-related protein 13
			SCAMP1	Secretory carrier-associated membrane protein 1
			SEMA4C	Semaphorin-4C
			SEMA6A	Semaphorin-6A
			SH3GL3	Endophilin-A3
			SLC12A7	Solute carrier family 12 member 7
			SLC19A1	Folate transporter 1
			SLC1A3	Excitatory amino acid transporter 1
			SLC20A1	Sodium-dependent phosphate transporter 1
			SLC20A2	Sodium-dependent phosphate transporter 2
			SLC25A22;SLC25A18	Mitochondrial glutamate carrier 1+ 2
			SLC27A4	Long-chain fatty acid transport protein 4
			SLC29A1	Equilibrative nucleoside transporter 1
			SLC30A1	Zinc transporter 1
			SLC38A1	Sodium-coupled neutral amino acid transporter 1
			SLC38A2	Sodium-coupled neutral amino acid transporter 2
			SLC39A10	Zinc transporter ZIP10
			SLC39A14	Zinc transporter ZIP14
			SLC39A6	Zinc transporter ZIP6
			SLC4A2	Anion exchange protein 2
			SLC6A8	Sodium- and chloride-dependent creatine transporter 1
			SLC7A2	Low affinity cationic amino acid transporter 2
			SLC7A5	Large neutral amino acids transporter small subunit 1
			SLC9A3R2	Na(+)/H(+) exchange regulatory cofactor NHE-RF2
			SNAP47	Synaptosomal-associated protein 47
			SNX30	Sorting nexin-30
			SPTLC1	Serine palmitoyltransferase 1
			SRC	Proto-oncogene tyrosine-protein kinase Src
			SSR1	Translocon-associated protein subunit alpha
			STBD1	Starch-binding domain-containing protein 1
			STEAP3	Metalloreductase STEAP3
			STIM2	Stromal interaction molecule 2
			STK11IP	Serine/threonine-protein kinase 11-interacting protein
			STX18	Syntaxin-18
			STX3	Syntaxin-3
			STX4	Syntaxin-4
			STX7	Syntaxin-7
			SUSD5	Sushi domain-containing protein 5
			SYTL4	Synaptotagmin-like protein 4
			TADA3	Transcriptional adapter 3
			TAPT1	Transmembrane anterior posterior transformation protein 1 homolog
			TBC1D13	TBC1 domain family member 13
			TC2N	Tandem C2 domains nuclear protein
			TLDC1	TLD domain-containing protein 1
			TMEM2	Transmembrane protein 2
			TMX1	Thioredoxin-related transmembrane protein 1
			TRUB1	Probable tRNA pseudouridine synthase 1
			TULP3	Tubby-related protein 3
			UBXN6	UBX domain-containing protein 6
			UNC5B	Netrin receptor UNC5B
			UNC5C	Netrin receptor UNC5C
			VANGL1	Vang-like protein 1
			VAT1	Synaptic vesicle membrane protein VAT-1 homolog
			ZDHHC5	Palmitoyltransferase ZDHHC5
