# Supplementary material for: Rab35-regulated lipid turnover by myotubularins represses mTORC1 activity and controls myelin growth
Source: Nat Commun. 2020 Jun 5;11:2835. doi: 10.1038/s41467-020-16696-6 (PMC7275063; doi:10.1038/s41467-020-16696-6)
Supplement: Supplementary file 4 — Supplementary Data 2 [file 41467_2020_16696_MOESM4_ESM.xlsx]

## Sheet: Primer
Primers used for analytical (genotyping) and preparative (cloning) PCR-amplification. Overlapping regions are depicted in capital letters; inserted restriction sites in bold; fw-forward; rev –reverse.
Primer	Sequence [5’-3’] (restriction sites)
TM63_ EllaCre_fw	CCGGGCTGCCACGACCAA
TM64_EllaCre_rev	GGCGCGGCAACACCATTTTT
P0-Cre_fw	ACCACCACCTCTCCATTGCAC
P0-Cre_rev	GCTGGCCCAAATGTTGCTGG
Lox5F_fw ‘a’	ACTGGGATACACTGTGCTTG
Lox5R_rev ‘b’	GCTCCCAAGAATTCCAACTC
PL452-LoxP-Sc1R_rev ‘c’	G GAGGGACCTAATAACTTCGT
Scr-F1_fw	GGCAAGCTGTGTAGATAGAC
Scr-F2_fw	ACCCAGCTAGTGGCATTCTT
PL452_Sc5R2_rev	ATGATCGGAATTGGGCTGCA
PL451_3’-Sc2F_fw	CGAAGTTATTAGGTGGATCC
PL452_3’-Sc1F_fw ‘f’	CTTCTGAGGCGGAAAGAACCA
Scr-R1_rev	CAGGAAAGTGAGCAACCTAG
Scr-R2_rev	AAGAGGTAGTAGCGATGGAC
NeoF ‘n1’	TCAGCGCAGGGGCGCCCGGTTCTT T
NeoR ‘n2’	ATCGACAAGACCGGCTTCCATCCGA
Frt-3F ‘d’	TTGCCTGAGTTCTGAGACTC
Frt-3R ‘e’	CACCAGCCACTTTCAACATG
GST-Rab35_EcoR1_fw	atatgaattcATGGCCCGGGACTACGACCACCTCTTCAA
GST-Rab35_Not1_rev	atatgcggccgcTTAGCAGCAGCGTTTCTTTCG
GST-Rab35ΔC_Not1_rev	atatgcggccgcttaCTGCTGTTTCGCCAAGTTGTC
BirA*-Rab35_ EcoRV _fw	aagtgatatccATGGCCCGG
BirA*-Rab35_Hindlll_rev	ccttaagcttTTAGCAGCAGC
eGFP_Rab35_XhoI_fw	atatctcgagaaATGGCCCGGGACTACGACCACCTCTTCAA
eGFP _Rab35_EcoRI_rev	ccgcgaattcTTAGCAGCAGCGTTTCTTTCG
eGFP _Rab35Q67L_fw	TGGGACACGGCAGGGttaGAGCGCTTCCGC
eGFP _Rab35Q67L_rev	GCGGAAGCGCTCtaaCCCTGCCGTGTCCCA
eGFP _Rab35S22N_fw	GTGTGGGCAAGAaCAGTTTACT
eGFP _Rab35S22N_rev	AGTAAACTGtTCTTGCCCACAC
eGFP_MTMR2ms_Xhol_fw	ccgcctcgagCATGGAGAAGAGCTCCAGCTGC
eGFP_MTMR2ms_Apal_rev	atatgggcccTTATACAACAGTTTGGACAGGAG
eGFP_MTMR2ms_C417S_fw	CTGTGGTGGTACaCAGCAGTGATGGATGGG
eGFP_MTMR2ms_C417S_rev	CCCATCCATCACTGCTGtGTACCACCACAG
mCherry_MTMR5_Agel_fw	atataccggtATGGTGAGCAAGGGCGAGGAGGATAACAT
mCherry_MTMR5_Hindlll_rev	ccgcaagcttatCTTGTACAGCTCGTCCATGCC
mCherry_MTMR13_Kpnl_fw	atatggtaccATGGTGAGCAAGGGCGAGGAGGATAACAT
mCherry_MTMR13_EcoRV_rev	ccgcgatatcccCTTGTACAGCTCGTCCATG
mCherry_MTMR13ΔDENN_NotI_fw	ataatgcggccgcCCAGAGATTAATGAAGCCCGGGTTCAGG
mCherry_MTMR13ΔDENN_XbaI_rev	ataattctagaTCAGGCATCAGAGATACAACTCTGG
mCherry_MTMR13-DD_BamHl_fw	atatggatccGCCCGGCTGGCTGACTACTTCATCGTGGTAG
mCherry_MTMR13-DD_Notl_rev	cagtgcggccgcTCAATGAGGATTTGGATTCTC
mCherry_MTMR13-GD_EcoRV_fw	cgtagatatcTCAGAGAATACTGACATTGCC
mCherry_MTMR13-GD_Notl_rev	cagtgcggccgcTCAATGAGGATTTGGATTCTC
mCherry_MTMR13-PTP_BamHl _fw	atatggatccGCCTCCGAGAAGTCTACAATGGAACAG
mCherry_MTMR13-PTP_Notl_rev	cagtgcggccgcTCAGCCTGTGGACAGGGTCTCTTCTATG
mCherry_MTMR13-PTP+CC_BamHl_fw	atatggatccGCCTCCGAGAAGTCTACAATGGAACAG
mCherry_MTMR13-PTP+CC_Notl_rev	cagtgcggccgcTCAGGAAGGTAGGTTGGTAGACAC
mCherry_MTMR13-PH_BamHl_fw	atatggatccAACAGGTCCTTTGAGGGAACAC
mCherry_MTMR13-PH_Notl_rev	cagtgcggccgcTCAGGCATCAGAGATACAACTCTGG

## Sheet: Plasmids
Plasmids.
Plasmids	Reference
pCMV6_myc-MTMR2ms	origene #MR215223
pcDNA3.1_mycBirA* (‚mycBioID')	55(addgene #35700)
pcDNA3.1_mycBirA*-Rab35	this paper
pcDNA3.1_FLAG-MTMR13	gift from Gilbert Di Paolo
pcDNA3.1(HA)_FLAG-MTMR13	this paper
pcDNA3.1_mCherry-MTMR13 (FL_aa1-1849)	this paper
pcDNA3.1_mCherry-MTMR13-ΔDENN (aa493-1849)	this paper
pcDNA3.1_mCherry-MTMR13-DD	this paper
(aa1-471)
pcDNA3.1_mCherry-MTMR13-PH-GRAM(aa806-1018)	this paper
pcDNA3.1_mCherry-MTMR13-PTP (aa1100-1591)	this paper
pcDNA3.1_mCherry-MTMR13-PTP+CC (aa1100-1697)	this paper
pcDNA3.1_mCherry-MTMR13-PH (aa1743-1849)	this paper
pcDNA3.1_GFP-MTMR2hu	73
pcDNA3.1_eGFP-MTMR2ms	this paper
pcDNA3.1_eGFP-MTMR2ms-C417S	this paper
pcDNA3.1_GFP-MTM1	73
pcDNA3.1_GFP-MTMR1	73
pEGFPC2_GFP-MTMR5	gift from Michael Clague
pEGFPC2_mCherry-MTMR5	this paper
pcDNA3.1_eGFP-Rab35	this paper
pcDNA3.1_eGFP-Rab35CA (Q67L)	this paper
pcDNA3.1_eGFP-Rab35DN (S22N)	this paper
pGEX4T-1_GST-Rab35	this paper
pGEX4T-1_GST-Rab35ΔC (aa1-180)	this paper
pGEX4T-1_GST-Rab1A	gift from Mitsunori Fukuda (Tohoku University, Sendai, Japan)
pGEX4T-1_GST-Rab5
pGEX4T-1_GST-Rab7
pGEX4T-1_GST-Rab11
pUAST_YFP-Rab35mouse	85 (addgene # 46014)
pLKO.1_nonSilencing_shRNA	Dharmacon RHS6848
pLKO.1_MTMR2ms_shRNA	Dharmacon TRCN0000030098
pMD2.G	gift from Didier Trono laboratory (addgene #12259)
psPAX	gift from Didier Trono laboratory (addgene #12260)

## Sheet: Antibodies
Antibodies used for immunoblotting and immunocytochemistry. Secondary antibodies for immunoblotting were either Peroxidase-conjugated for horse radish peroxidase (HRP)-detection or conjugated to a fluorescent dye for fluorescence detection. Secondary antibodies for immunocytochemistry were Alexa Fluor (AF)-conjugated. ICC – immunocytochemistry; IB – immunoblotting; rb - rabbit, ms – mouse, r – ra…
Antibody	Species	Dilution		Source	Catalogue number
		ICC	IB
Primary antibodies
ß-actin	ms		1:5,000	Sigma	A5441
AKT	rb		1:1,000	Cell signaling	4691
AKT (p-S473)	rb		1:1,000	Cell signaling	4060
CD63-AF647	ms	0.111111		BD Bioscience	561983
EEA1	rb	0.111111		Cell signaling	2411
ERK	rb		1:1,000	Cell signaling	9102
p-ERK	rb		0.597222	Cell signaling	9101
FLAG	ms	0.180556	1: 1,000	Sigma	F3165
GFP	ch	1:2,000		Abcam	ab13970
GFP	rb	0.388889	1:5,000	Abcam	ab6556
GST	ms	0.180556		Thermo Fisher Scientific	MA4-004
LAMP-1 (hu)	ms	0.180556		BD Biosciences	555801
LAMP-1 (ms)	rb	0.388889		BD Biosciences	553792
LAMP-2	rb	0.319444		Abcam	ab18528
LC3	rb		0.388889	Novus Biochemical	NB600-1384
Mbp	rb	01:50:00		kindly provided by Dr. Virginia Lee
MTMR2	ms		0.388889	BioRad	MCA3595Z
mTOR	rb		1:1,000	Cell signaling	2983
mTOR (p-S2448)	rb		1:1,000	Cell signaling	5536
Myc	rb		1:5,000	Abcam	ab9106
NF-M	ch	0.388889		Covance	PCK-593P
P0 (MPZ)	rb	0.180556		abcam	ab31851
PI(4)P (IgM)	ms	0.180556		Echelon	z-p004
PLP	rb	0.180556		Abcam	ab28486
Rab7	rb	0.111111		Cell signaling	9367
Rab35	rb		0.388889	Proteintech Group	11329-2-AP
RFP	rb		1:1,000	MBL international	PM005
S6 ribosomal protein	ms	01:25:00	1:1,000	Cell signaling	2317
S6 ribosomal protein –	rb	0.180556		Cell signaling	2211
(p-S235/236)	rb		1:1,000	Cell signaling	4858
S6K1 p70 (p-T389)	rb		0.388889	Cell signaling	9234
S6K1 p70	rb		1:1,000	Cell signaling	2708
S6K1 p70	rb		1:1,000	Cell signaling	9202
Tubulin	ms		1:2,000	Sigma	T4026
Vinculin	ms		1:10,000	Millipore	05-386
Secondary antibodies
α-ms IgG (H+L) AF488	gt	0.319444		Thermo Fisher	A11029
α-ms IgG (H+L) AF568	gt	0.319444			A11031
α-ms IgG (H+L) AF647	gt	0.319444			A21236
α-rb IgG (H+L) AF488	gt	0.319444			A11034
α-rb IgG (H+L) AF568	gt	0.319444			A11036
α-rb IgG (H+L) AF647	gt	0.319444			A21244
α-r IgG (H+L) AF647	gt	0.319444			A21247
α-ms IgM (H+L) AF568	gt	0.319444			A21043
α-ch IgY (H+L) AF488	gt	0.319444		Abcam	ab150169
α- rat IgG (H+L) TRITC	dk	0.111111		Jackson	712-025-150
α- ck IgGY ++(IgG) (H+L) FITC	dk	0.111111		ImmunoResearch	703-095-155
Peroxidase-AffiniPure α-rb IgG (H+L)	gt		1:5,000	Labs	111­035­003
Peroxidase-AffiniPure α-ms IgG (H+L)	gt		1:5,000		115­035­003
α-rb IRDye 680RD IgG (H+L)	gt		1:10,000	LI-COR Biosciences	926 ­68071
α-rb IRDye 800RD IgG (H+L)	gt		1:10,000		926 -32211
α-ms IRDye 680RD IgG (H+L)	gt		1:10,000		925 -68070
α-ms IRDye 800RD IgG (H+L)	gt		1:10,000		926 -32210
α-ms IRDye 680LT IgG (H+L)	gt		1:5,000		926-68020
α-ms Immunoglobulins/HRP	rb		1:5,000	Dako	P 0260
α-rb Immunoglobulins/HRP	gt		1:10,000	Dako	P 0448
Probes
Phalloidin-AF568		01:50:00		Thermo Fisher	A12380
Phalloidin-AF647		01:50:00			A22287
