# Supplementary material for: Rab35-regulated lipid turnover by myotubularins represses mTORC1 activity and controls myelin growth
Source: Nat Commun. 2020 Jun 5;11:2835. doi: 10.1038/s41467-020-16696-6 (PMC7275063; doi:10.1038/s41467-020-16696-6)
Supplement: Supplementary file 6 — Source Data [file 41467_2020_16696_MOESM6_ESM.xlsx]

## Sheet: Figure 1
1c
	MTM1		MTMR1		MTMR2		MTMR5		MTMR13
	GTP	GDP	GTP	GDP	GTP	GDP	GTP	GDP	GTP	GDP
N1	0.42585	0.499017	0.317995	0.147039	0.121482	0.210669	4.23171	2.04396	16.6245	1.13624
N2	0.101797	0.12054	0.0839424	0.0655439	0.111525	0.256709	3.08722	0.530454	64.4666	7.90114
N3	0.190475	0.211925	0.162188	0.112548	0.0771809	0.244823	0.82081	0.0849013	47.6087	0.557372
N4	0.0536442	0.0728178	0.16744	0.170141	0.0310268	0.0766214	2.50747	0.725581	6.81911	0.37392
N5			0.288848	0.294444	0.216446	0.255591			17.9301	0.535919
N6					0.236784	0.179598			33.0839	0.0358318
N7					0.0961118	0.113632			8.53319	0
N8									23.2624	1.6793
N9									2.07816	0.0549524
N10									7.942	0.409287
1h
	MTMR2 + FLAG		MTMR2 + MTMR13
	GTP	GDP	GTP	GDP
N1	0.0943321	0.232592	2.19799	0.155594
N2	0.0961118	0.113632	2.6025	0.494668
N3	0.281873	0.110796	2.00874	0.215083
1i
	MTMR1 + FLAG		MTMR1 + MTMR13
	GTP	GDP	GTP	GDP
N1	0.286744	0.292299	1.99801	1.09527
N2	0.128832	0.080592	0.918481	1.23449
N3	0.185835	0.216763	0.5938	0.119791
N4	0.297087	0.416273	4.07987	-0.47378

## Sheet: Figure 2
2e
	MTMR13
cells	Rab35-CA	Rab35-DN
1	1.14702	1.73796
2	1.86801	2.78853
3	2.63932	2.67062
4	2.41765	4.81731
5	6.2799	1.89087
6	3.48274	1.48423
7	4.3072	1.61412
8	5.75816	0.913751
9	1.77011	1.18251
10	0.819501	1.25383
11	2.08195	0.891723
12	2.89048	1.17697
13	2.16758	0.571876
14	2.89193	0.440488
15	1.37062	1.95593
16	3.09961	1.25401
17	1.33203	0.653679
18	1.26685	1.37878
19	1.33687	1.2311
20	2.81271	1.70387
21	2.15256	0.597319
22	1.59699	0.679151
23	2.27297	1.7777
24	2.10612	1.00408
25		1.18165
26		2.0012
27		1.00829
28		1.47821
29		2.15892
2g
	MTMR13-PTP
cells	Rab35-CA	Rab35-DN
1	2.72579	0.433201
2	2.21753	0.6675
3	1.21143	0.558579
4	3.40388	0.605085
5	3.85607	1.51833
6	0.784921	1.72418
7	0.546314	0.716058
8	1.30639	0.820719
9	1.11501	0.873136
10	0.676657	0.584297
11	0.692732	0.550253
12	1.91329	0.832009
13	1.36746	3.05085
14	1.3584	0.589177
15	0.981035	0.610542
16	0.936744	1.86412
17	1.88355	2.01249
18	0.916825	2.14101
19	1.54997	1.4073
20	1.33724	1.27632
21	3.44929	0.686184
22	2.8451	0.775504
23	1.07476	0.843956
24	1.27944	1.47338
25	1.7001	0.707707
26	3.11791	1.20123
27	0.125962	1.03913
28	1.70474	0.871454
29	1.86672	0.672103
30	1.03275	0.747964
31	2.03779	0.443297
32	7.13181

## Sheet: Figure 3
3b
	Rab35/ Vinculin
Rab35	Ctrl	cKO-SC
1	1	0.25398
2	1	0.220575
3	1	0.40449
4	1	0.121864
5	1	0.150099
3d
Data 1			Data 2
CTRL			Rab35 cKOSC
axon d	g ratio	Mouse ID	axon d	g ratio	Mouse ID
3.21739	0.637931	ABO 1419	2.65217	0.648936	ABO 1424
1.6087	0.698113		2.52174	0.591837
3	0.663462		2.08696	0.676056
1.26087	0.604167		3.17391	0.744898
3.56522	0.683333		2.08696	0.8
2.52174	0.674419		2.91304	0.761364
2.26087	0.702703		2.69565	0.652632
3.3913	0.634146		2.86957	0.709677
1.30435	0.545455		2.47826	0.640449
2.21739	0.708333		2.34783	0.642857
1.52174	0.614035		2.78261	0.727273
3.82609	0.651852		2.78261	0.744186
3	0.793103		1.78261	0.759259
2.86957	0.725275		1.86957	0.704918
2.08696	0.75		1.73913	0.784314
4.13043	0.730769		2	0.707692
3.6087	0.643411		2.86957	0.616822
2.08696	0.705882		1.73913	0.666667
5.17391	0.767742		2.3913	0.662651
2.47826	0.57		2.3913	0.6875
2.47826	0.626374		3.26087	0.742574
2.43478	0.622222		2.04348	0.626667
2.6087	0.588235		1.91304	0.619718
2.95652	0.772727		1.47826	0.708333
1.95652	0.652174		2.56522	0.686047
1.65217	0.716981		2.17391	0.625
3.26087	0.669643		2.26087	0.658228
4.21739	0.702899		2.47826	0.640449
2.6087	0.759494		2.65217	0.685393
5	0.771812		2.6087	0.697674
2.04348	0.712121		1.95652	0.633803
2.04348	0.770492		2.08696	0.6
2.78261	0.673684		2.65217	0.622449
2.69565	0.72093		2.21739	0.728571
3.21739	0.616667		1.95652	0.652174
1.78261	0.788462		2	0.647887
1.3913	0.780488		2.13043	0.6125
2.26087	0.742857		3.78261	0.669231
2.6087	0.666667		3.26087	0.657895
2.08696	0.666667		2.65217	0.67033
3.3913	0.696429		2.43478	0.602151
2.86957	0.694737		2.95652	0.660194
2.43478	0.691358		2.08696	0.666667
1.73913	0.727273		2.08696	0.657534
2.78261	0.744186		2.26087	0.658228
1.91304	0.698413		2.26087	0.776119
2.73913	0.636364		4.17391	0.813559
2.91304	0.697917		1.56522	0.705882
2.91304	0.697917		2.56522	0.648352
2.52174	0.698795		1.86957	0.632353
1.73913	0.714286		3.47826	0.634921
2.04348	0.770492		2.69565	0.738095
1.34783	0.659574		2.08696	0.64
1.91304	0.745763		3.6087	0.664
3.73913	0.735043		2.91304	0.690722
2.43478	0.717949		2.65217	0.642105
2.95652	0.618182		2.65217	0.701149
2.52174	0.674419		2	0.730159
3.78261	0.75		2	0.754098
2.56522	0.670455		2.95652	0.635514
1.52174	0.729167		1.86957	0.728814
3.08696	0.865854		1.73913	0.689655
2.47826	0.686747		1.82609	0.646154
1.78261	0.745455		1.43478	0.733333
2.21739	0.761194		2.3913	0.785714
2	0.779661		2.73913	0.61165
1.30435	0.652174		2.73913	0.61165
3.73913	0.735043		2.56522	0.746835
1.91304	0.733333		2.69565	0.607843
2.6087	0.697674		3.08696	0.669811
2.30435	0.670886		2.52174	0.734177
3	0.741935		2.65217	0.67033
1.6087	0.72549		3.91304	0.714286
2.08696	0.727273		1.95652	0.803571
2.26087	0.684211		1.95652	0.803571	ABO 1425
1.95652	0.616438		3.04348	0.76087
2.13043	0.710145		3.6087	0.775701
4.56522	0.772059	ABO 1420	3.95652	0.598684
2.26087	0.634146		2.34783	0.771429
2.86957	0.622642		2.6087	0.740741
2.73913	0.684783		2.21739	0.62963
2.17391	0.724638		2.21739	0.708333
3	0.734043		2.43478	0.674699
2.56522	0.776316		3.3913	0.672414
4	0.666667		3.43478	0.647541
2.86957	0.640777		3.30435	0.638655
2.91304	0.690722		3.95652	0.758333
3.04348	0.76087		2.13043	0.636364
2.82609	0.706522		2.43478	0.651163
2.91304	0.728261		1.78261	0.732143
2.30435	0.716216		2.52174	0.690476
1.91304	0.785714		2.69565	0.688889
1.6087	0.72549		2.73913	0.7875
2.04348	0.79661		2.6087	0.697674
2.82609	0.844156		2.08696	0.75
3.95652	0.716535		2.3913	0.714286
2.73913	0.65625		2.6087	0.612245
2.73913	0.65625		3.13043	0.666667
2.3913	0.705128		2.17391	0.757576
4.43478	0.662338		2.47826	0.678571
2.30435	0.630952		2.52174	0.74359
2.13043	0.777778		4.17391	0.70073
3.47826	0.695652		2.52174	0.682353
2.86957	0.605505		1.78261	0.640625
3.34783	0.611111		2.26087	0.693333
2.52174	0.698795		2.34783	0.683544
2.56522	0.648352		2.3913	0.670732
2.43478	0.736842		3.08696	0.72449
2.52174	0.674419		2.13043	0.636364
2.95652	0.647619		1.6087	0.698113
2.26087	0.693333		2.69565	0.756098
2.52174	0.604167		3.04348	0.721649
2.34783	0.593407		2.86957	0.702128
3.69565	0.658915		1.69565	0.661017
2.30435	0.716216		2.78261	0.820513
1.91304	0.733333		2.26087	0.787879
3.04348	0.752688		2.3913	0.820896
2.69565	0.712644		2.13043	0.731343
1.65217	0.703704		2.13043	0.753846
3.73913	0.699187		3.91304	0.782609
3.3913	0.661017		2.3913	0.753425
3.04348	0.686275		2.91304	0.705263
2	0.741935		3.65217	0.792453
2	0.779661		2.73913	0.759036
2.3913	0.670732		3.13043	0.734694
2.56522	0.686047		1.91304	0.6875
2.47826	0.655172		2.21739	0.796875
2.95652	0.571429		2.43478	0.727273
2.47826	0.74026		1.73913	0.714286
3.91304	0.666667		1.86957	0.704918
3.21739	0.795699		2.65217	0.73494
2.21739	0.6		3.69565	0.685484
2.08696	0.676056		3.56522	0.650794
2.08696	0.666667		3.47826	0.733945
2.3913	0.625		3.30435	0.672566
2.95652	0.708333		1.82609	0.583333
2.6087	0.666667		2.73913	0.670213
2.6087	0.740741		2.95652	0.723404
3.30435	0.678571		2.95652	0.723404
3.43478	0.632		3.04348	0.721649
2.34783	0.710526		2.3913	0.733333
2.13043	0.628205		4.17391	0.738462
2.69565	0.696629		4.26087	0.705036
3.3913	0.742857		2.34783	0.692308
3.65217	0.617647		2.6087	0.75
2.6087	0.625		2.13043	0.628205
3.43478	0.705357		1.73913	0.645161
4.17391	0.732824		2.56522	0.621053
3.08696	0.731959		2.69565	0.639175
2.69565	0.626263		1.6087	0.596774
3.26087	0.6	ABO 1421	1.73913	0.689655
1.95652	0.692308		3.13043	0.712871
1.95652	0.725806		2.86957	0.717391
1.91304	0.758621		1.82609	0.583333
2.95652	0.755556		4	0.666667
2.34783	0.666667		2.47826	0.730769
2.47826	0.75		2.17391	0.694444
2.34783	0.683544		2.56522	0.728395
1.73913	0.754717		2.69565	0.659574
2.86957	0.702128		3.82609	0.666667	ABO 1427
2.3913	0.763889		1.65217	0.59375
1.34783	0.645833		2.6087	0.645161
1.69565	0.722222		4	0.724409
2.73913	0.65625		1.52174	0.555556
2.47826	0.74026		4.21739	0.734848
1.91304	0.733333		2.17391	0.793651
2.43478	0.756757		3.04348	0.76087
2.43478	0.691358		3.69565	0.669291
3	0.676471		2.17391	0.641026
1.65217	0.716981		2.43478	0.7
1.78261	0.732143		2.91304	0.690722
2.34783	0.613636		2.26087	0.776119
2.73913	0.724138		3.56522	0.677686
3	0.775281		2.65217	0.648936
1.73913	0.714286		2.86957	0.741573
2.13043	0.765625		2.6087	0.674157
2.08696	0.774194		2.69565	0.738095
2.04348	0.723077		2.3913	0.647059
3.26087	0.765306		2.91304	0.683673
2.17391	0.724638		2.26087	0.641975
2.08696	0.705882		3.17391	0.613445
2.73913	0.636364		2.95652	0.673267
2.3913	0.763889		2.17391	0.617284
2.82609	0.714286		2.78261	0.659794
1.69565	0.722222		2.34783	0.710526
2.73913	0.741176		4.30435	0.779528
1.73913	0.727273		2.43478	0.643678
2.73913	0.75		1.95652	0.652174
2.91304	0.736264		2.6087	0.714286
2.47826	0.77027		2.73913	0.759036
1.3913	0.695652		2.21739	0.71831
2.73913	0.707865		2.34783	0.739726
2.13043	0.742424		3	0.784091
2.17391	0.735294		2.78261	0.727273
2.47826	0.695122		4.65217	0.708609
2.73913	0.677419		2.08696	0.64
3.34783	0.6875		2.13043	0.671233
3.56522	0.689076		2.21739	0.64557
2.04348	0.712121		2.47826	0.695122
2.04348	0.723077		2.73913	0.724138
2.17391	0.746269		2.65217	0.642105
2.30435	0.670886		2.78261	0.680851
2.52174	0.74359		3.56522	0.689076
2.82609	0.755814		2.86957	0.75
2.3913	0.696203		2	0.666667
2.91304	0.72043		3.34783	0.669565
1.73913	0.727273		2.69565	0.659574
1.34783	0.645833		2.30435	0.6625
2.26087	0.611765		2.73913	0.7
2.73913	0.649485		2.56522	0.655556
2.17391	0.609756		2	0.657143
2.86957	0.741573		3.47826	0.740741
2.56522	0.786667		3.21739	0.718447
2.21739	0.671053		3.04348	0.714286
2.04348	0.5875		2.43478	0.629213
3	0.775281		1.56522	0.765957
1.91304	0.745763		3.47826	0.747664
2.73913	0.642857		2.91304	0.77907
2.21739	0.607143		4.30435	0.727941
2	0.589744		1.82609	0.711864
3.08696	0.71		3.3913	0.75
2.21739	0.68		2.47826	0.75
2.13043	0.742424		2.04348	0.681159
2.3913	0.696203		3.52174	0.669421
3.3913	0.696429		2.21739	0.56044
3.56522	0.677686		1.34783	0.688889
2.08696	0.727273		2.3913	0.743243
2.13043	0.731343		3.78261	0.75
2.52174	0.783784		2.30435	0.654321
3.08696	0.696078		3.21739	0.660714
2.95652	0.68		3.3913	0.672414
2.17391	0.724638		3.86957	0.679389	ABO 1428
3.13043	0.55814		2.34783	0.72973
2.6087	0.638298		2.82609	0.698925
2.95652	0.673267		2.30435	0.697368
2.52174	0.690476		2.86957	0.616822
4.3913	0.731884		3.13043	0.705882
3.56522	0.713043		2.34783	0.760563
2.82609	0.601852		2.47826	0.695122
2.3913	0.733333		2.13043	0.690141
3.91304	0.703125		2.73913	0.617647
1.95652	0.494505		2.34783	0.683544
3.08696	0.67619		1.86957	0.671875
4.43478	0.723404		1.95652	0.75
4.26087	0.666667		2.78261	0.780488
4.52174	0.702703		2.47826	0.780822
3.3913	0.672414		1.52174	0.714286
4.3913	0.711268		2.47826	0.695122
4.52174	0.732394		1.82609	0.65625
2	0.707692		1.82609	0.626866
2.91304	0.609091	ABO 1422	2.34783	0.627907
2.13043	0.731343		5	0.741935
2.82609	0.714286		1.52174	0.7
2.91304	0.563025		3.17391	0.784946
2.86957	0.628571		1.6087	0.74
2.78261	0.653061		2.21739	0.653846
2.47826	0.670588		2.52174	0.734177
2.95652	0.73913		2.73913	0.670213
2.69565	0.645833		2.3913	0.647059
2.08696	0.657534		2.3913	0.696203
2.56522	0.614583		2.3913	0.617978
2.52174	0.617021		1.86957	0.716667
3.21739	0.649123		2.52174	0.666667
2.3913	0.763889		2.30435	0.697368
2.47826	0.75		2.26087	0.787879
2.26087	0.732394		2.08696	0.676056
4.47826	0.735714		2.3913	0.604396
2.73913	0.684783		2.08696	0.631579
2.43478	0.736842		1.78261	0.650794
2.43478	0.691358		2.13043	0.720588
2.30435	0.6625		2.34783	0.62069
2	0.754098		1.86957	0.716667
2	0.807018		2.47826	0.75
3.13043	0.8		2.47826	0.721519
2.86957	0.666667		2.47826	0.7125
2.86957	0.680412		2.47826	0.721519
3.04348	0.729167		1.82609	0.688525
2.73913	0.63		2.56522	0.662921
2.52174	0.707317		2.73913	0.777778
2.47826	0.721519		1.91304	0.594595
1.91304	0.785714		1.6087	0.74
2.82609	0.792683		2.47826	0.75
2.65217	0.7625		2.13043	0.765625
2.30435	0.679487		2.08696	0.786885
2.47826	0.670588		2	0.730159
3.26087	0.721154		2.95652	0.635514
3.13043	0.712871		1.91304	0.77193
1.34783	0.775		2.13043	0.690141
2.34783	0.72		3.30435	0.72381
2.21739	0.796875		3.04348	0.823529
3.69565	0.674603		1.91304	0.814815
3.26087	0.694444		2.21739	0.75
2.86957	0.680412		2.52174	0.674419
2.3913	0.714286		2.82609	0.706522
2.43478	0.691358		1.91304	0.758621
1.34783	0.673913		2.34783	0.760563
1.52174	0.76087		3.04348	0.673077
1.82609	0.75		2.73913	0.715909
3.56522	0.700855		1.86957	0.68254
2.21739	0.69863		2.13043	0.753846
2.73913	0.670213		2.34783	0.701299
2.04348	0.783333		1.86957	0.728814
2.43478	0.708861		2	0.707692
2.82609	0.738636		2.3913	0.723684
3.56522	0.656		1.86957	0.716667
2.26087	0.753623		3.34783	0.681416
2.17391	0.684932		1.82609	0.763636
2.47826	0.780822		2.34783	0.739726
3.13043	0.765957		2.52174	0.725
2.73913	0.732558		3.78261	0.713115
2.34783	0.683544		2.65217	0.743902
3	0.683168		2.65217	0.7625
2.26087	0.666667		1.43478	0.702128
2.26087	0.753623		3.6087	0.734513
3.17391	0.593496		4.17391	0.780488
2.26087	0.684211		1.65217	0.730769
2.21739	0.761194		2.17391	0.769231
2.3913	0.763889		3.69565	0.745614
1.91304	0.721311		2.26087	0.753623
3.34783	0.636364		1.69565	0.764706
3.3913	0.65		3.43478	0.752381
3.43478	0.681034		2.26087	0.753623
4.6087	0.658385		2.08696	0.75
3.86957	0.689922		2.69565	0.756098	ABO 1426
2.30435	0.736111		1.95652	0.75
1.78261	0.706897		3.30435	0.672566
2.3913	0.696203		3.34783	0.647059
2.73913	0.692308		2.08696	0.761905
3.13043	0.75		2.3913	0.733333
2.13043	0.765625		1.86957	0.741379
1.95652	0.714286		1.91304	0.733333
2.65217	0.648936		3.6087	0.697479
3.17391	0.768421		3.04348	0.714286
2.86957	0.564103		3.08696	0.63964
3.26087	0.688073		2.3913	0.733333
3.34783	0.726415		3.56522	0.719298
2.04348	0.746032		3.08696	0.739583
2.30435	0.815385		1.86957	0.826923
1.69565	0.709091		1.78261	0.803922
2.56522	0.655556		3.13043	0.75
2.26087	0.753623		3.13043	0.8
1.6087	0.711538		2	0.71875
1.91304	0.733333		1.78261	0.788462
2.43478	0.658824		1.73913	0.816327
2.3913	0.662651		2.34783	0.701299
3.30435	0.684685		2.56522	0.830986
2.08696	0.75		2.73913	0.777778
2.69565	0.645833	ABO 1423	2.43478	0.658824
4.21739	0.718519		2.30435	0.6625
2.52174	0.597938		1.95652	0.714286
3.04348	0.679612		2.21739	0.728571
3.6087	0.691667		4.13043	0.798319
2.69565	0.590476		1.56522	0.679245
4.26087	0.715328		2.04348	0.652778
2.6087	0.612245		3.56522	0.672131
3.91304	0.661765		3.34783	0.6875
4.47826	0.774436		3.69565	0.726496
2.34783	0.72		2.73913	0.636364
4.04348	0.732283		3	0.589744
4	0.676471		2.08696	0.64
4.91304	0.763514		3.47826	0.689655
3.30435	0.697248		2.34783	0.72
4.26087	0.75969		3.56522	0.700855
3.13043	0.631579		2.47826	0.695122
1.78261	0.683333		2.73913	0.692308
3.65217	0.651163		2.17391	0.617284
1.95652	0.818182		2.3913	0.797101
4.08696	0.701493		1.86957	0.811321
3.17391	0.651786		2.47826	0.695122
2.69565	0.632653		1.69565	0.78
3.30435	0.666667		2.6087	0.689655
3.34783	0.669565		2.13043	0.6125
2.6087	0.681818		2.65217	0.685393
3.34783	0.6875		2.17391	0.757576
3.56522	0.650794		3.08696	0.70297
2.43478	0.717949		2.08696	0.64
2.3913	0.763889		2.73913	0.768293
3.26087	0.646552		1.69565	0.722222
5.26087	0.761006		2.04348	0.734375
2.52174	0.74359		2.65217	0.709302
2.43478	0.767123		3.6087	0.734513
4.13043	0.688406		3.47826	0.677966
3.43478	0.699115		2.21739	0.761194
2.78261	0.646465		2.3913	0.604396
3.73913	0.704918		3.34783	0.626016
4.04348	0.69403		2.95652	0.666667
4.34783	0.78125		2.52174	0.674419
2.47826	0.581633		1.82609	0.7
3	0.657143		1.56522	0.705882
3.82609	0.698413		3.26087	0.630252
2.73913	0.605769		2.17391	0.574713
4.3913	0.731884		2.08696	0.631579
3.30435	0.697248		2.73913	0.636364
2.43478	0.727273		2.43478	0.835821
3.17391	0.640351		2	0.836364
2	0.754098		3.21739	0.627119
2.56522	0.776316		1.52174	0.744681
3.34783	0.693694		1.86957	0.68254
4.82609	0.770833		1.82609	0.583333
3	0.758242		2.30435	0.654321
2.13043	0.636364		2.26087	0.619048
3.6087	0.783019		2.82609	0.714286
2.17391	0.746269		3.21739	0.74
3.26087	0.657895		1.86957	0.623188
2.91304	0.752809
4.13043	0.766129
2.69565	0.62
2.73913	0.649485
1.30435	0.731707
2.73913	0.75
3.69565	0.708333
3.17391	0.73
1.95652	0.714286
1.91304	0.656716
2.13043	0.803279
2.52174	0.725
2.30435	0.670886
1.3913	0.695652
2.43478	0.7
3.30435	0.622951
2.26087	0.722222
2.3913	0.820896
4.26087	0.710145
3.34783	0.631148
2.95652	0.641509
4.6087	0.701987
2.52174	0.698795
4.3913	0.782946
2.86957	0.622642
3.04348	0.777778
2.6087	0.697674
2.43478	0.651163
3e
Data 1			Data 2
CTRL			Rab35 cKOSC
axon d	g ratio	Mouse ID	axon d	g ratio	Mouse ID
4.0668	0.6857	ABO 1433	4.0187	0.7979	ABO 1437
4.5734	0.6575		5.5091	0.7579
3.0493	0.6273		4.5917	0.7387
3.1691	0.6573		2.8495	0.5972
3.244	0.6041		4.9644	0.7653
3.4008	0.7378		5.9612	0.7623
4.2858	0.6298		5.2842	0.75
4.4489	0.6902		5.8153	0.7449
4.7169	0.712		6.4283	0.788
3.564	0.6639		6.9238	0.7834
4.4427	0.6558		5.0091	0.7843
3.4377	0.7056		4.6103	0.7157
3.5262	0.6894		3.1571	0.6564
3.0168	0.7466		4.2809	0.6815
2.9259	0.6695		3.9226	0.6834
2.1939	0.7504		4.346	0.6466
5.5194	0.666		5.1994	0.7622
6.2848	0.747		4.5771	0.72
4.0587	0.6886		3.8541	0.562
3.2646	0.7375		3.3468	0.5639
5.0282	0.6476		3.9562	0.5975
3.9823	0.721		2.6021	0.6276
3.6831	0.6867		4.8092	0.7306
5.0128	0.7414		3.9883	0.7257
4.648	0.6444		4.6491	0.7176
2.1412	0.5977		3.479	0.6989
3.8387	0.696		3.4997	0.7325
3.7565	0.6872		3.4835	0.8228
4.3758	0.6249		3.8697	0.7759
3.8622	0.6743		6.873	0.753
3.4269	0.7122		2.7758	0.7516
4.3327	0.6589		2.0117	0.7675
3.2209	0.628		3.5325	0.6951
4.037	0.6868		2.6471	0.6483
3.7985	0.7197		3.3939	0.5789
3.5823	0.6194		5.6267	0.7757
4.2241	0.7473		3.8836	0.656
3.4112	0.689		3.3049	0.6592
3.7753	0.7859		4.7988	0.623
3.2626	0.6699		4.4125	0.6794
3.7256	0.7372		2.1957	0.7922
4.5582	0.7738		2.1951	0.8012
3.4308	0.7073		3.1123	0.6168
3.8582	0.7047		1.7657	0.7167
3.4884	0.6333		3.6235	0.803
3.6397	0.6518		7.4025	0.827
2.8642	0.5958		4.2836	0.6992
2.5844	0.7499		4.7264	0.7566
3.8271	0.7286		6.0071	0.7656
3.785	0.6166		2.85	0.5624
2.6491	0.5816		3.9149	0.7013
2.5722	0.5776		3.0924	0.6096
3.299	0.6957		6.5542	0.7833
2.2529	0.6778		5.9197	0.7367
5.7199	0.6716		4.1416	0.713
2.763	0.668		4.0681	0.5966
3.598	0.6959		3.7341	0.7596
3.7505	0.6286		2.5102	0.7421
3.5845	0.6412		3.3156	0.762
4.7868	0.7219		3.686	0.669
4.3656	0.6613		2.9805	0.721
3.5221	0.6913		2.8569	0.6374
4.6372	0.7149		2.844	0.7745
3.5322	0.7383		3.2902	0.6737
3.1438	0.7072		5.5719	0.7384
3.3483	0.6168		4.4545	0.6125
4.9443	0.6607		2.9191	0.6508
3.6602	0.6315		4.7626	0.6935
5.3085	0.6653		2.3676	0.6101
4.4137	0.7584		3.4993	0.6876
2.2835	0.7444		2.7701	0.683
4.9225	0.68		3.2585	0.6466
4.2867	0.716		3.5474	0.7553
4.6764	0.6604		2.2552	0.7025
3.4847	0.679		3.4185	0.6696
3.7822	0.6456		3.3475	0.7089
4.1719	0.7048		4.4719	0.6813
2.9845	0.6366		4.047	0.719
3.0212	0.6355		4.0896	0.7887
2.9433	0.6852		3.9276	0.6395
2.7947	0.7411		4.0697	0.6995
3.5366	0.6553		3.1001	0.673
4.2026	0.6747		4.1425	0.8045
4.9744	0.6472		5.8031	0.6707
4.8424	0.6444		1.9507	0.5787
2.9575	0.6879		2.9299	0.8309
5.8553	0.6969		5.8112	0.7186
3.1947	0.6867		3.3612	0.8252
4.9729	0.6352		3.4377	0.7458
7.5714	0.7331		3.6365	0.7235
3.9216	0.6068		3.4093	0.7317
6.5203	0.7196		4.7543	0.802
3.4771	0.6618		3.0958	0.7767
4.6971	0.656		3.2384	0.8007
3.0194	0.6865		2.6312	0.6802
5.1771	0.6747		2.4061	0.7235
5.5341	0.6925		2.5879	0.7435
5.9193	0.7487		3.9249	0.7338
4.1028	0.6218		6.0996	0.6562
3.2221	0.6325		4.2263	0.6982
5.1354	0.695		3.5514	0.7235
4.112	0.6596		3.5772	0.708
7.3287	0.7302		2.8898	0.6575
4.2747	0.6839		3.5511	0.7149
4.767	0.6838		2.753	0.7176
4.0279	0.7226		3.9883	0.7845
3.571	0.7445		4.0386	0.7104
4.3556	0.6148		3.0818	0.7136
4.1178	0.673		3.2367	0.6471
3.4865	0.6885		3.9443	0.6603
3.1413	0.7847		4.364	0.6741
2.5341	0.6934		4.0522	0.6389
3.6246	0.7117		4.2618	0.6544
3.2557	0.6332		1.9715	0.5847
4.3883	0.664		3.7579	0.6389
4.2852	0.6052		3.7055	0.6989
4.2554	0.6095		2.3902	0.7661
3.7603	0.6755		3.8126	0.7056
3.1762	0.6816		3.4254	0.6003
3.9496	0.7441		3.5016	0.7097
2.6391	0.6471		3.1951	0.6527
4.5837	0.6435		2.4813	0.7369
3.3966	0.7019		2.5491	0.6867
2.4563	0.6143		3.0933	0.6653
4.8546	0.6888		2.6869	0.6297
4.0148	0.6322		3.1968	0.6115
3.0003	0.6403		4.5107	0.6451
5.462	0.621		3.3389	0.5966
2.518	0.7331		3.9998	0.7665
7.2544	0.7074		3.6699	0.7062
5.436	0.6885		5.1216	0.6573
6.9838	0.7488		4.7352	0.6111
4.8513	0.6652		2.0803	0.5881
7.5067	0.7971		4.1754	0.7439
3.7512	0.6775		3.0643	0.7724
4.3375	0.7827		4.6466	0.6861
3.0652	0.6395		2.7782	0.7622
5.7586	0.7323		3.5853	0.7316
4.1957	0.6623		3.3923	0.5941
4.4065	0.6238		3.1758	0.6421
6.3494	0.6979		2.732	0.5932
5.6699	0.6838		2.1437	0.5905
3.5673	0.7267		4.0793	0.6486
3.9189	0.629		3.6369	0.7357
3.4449	0.6368		2.8587	0.7512
3.2682	0.6408		2.2488	0.8054
5.7172	0.6691		4.2179	0.7003
4.5932	0.7146		3.5959	0.6259
4.9636	0.7078		3.0259	0.6365
4.7055	0.688		2.6416	0.7128
5.8132	0.6801		3.4993	0.665
7.1371	0.7208		4.8651	0.6544
4.4418	0.6498		5.3447	0.6406
3.2978	0.6257		4.3695	0.6288
3.6046	0.6129		3.301	0.7228
3.4862	0.6496		2.6066	0.6279
3.8517	0.6128		2.7435	0.734
4.6654	0.6695		4.0053	0.8075
3.1704	0.6279		4.3824	0.722
3.2726	0.6264		2.7668	0.5318
3.0493	0.7317		2.1951	0.6414
2.7734	0.6814		4.3014	0.7932
4.2126	0.6866		2.9906	0.7009
4.3068	0.6378		3.5717	0.6849
3.6459	0.6253		6.4077	0.7237
6.2459	0.6946		2.3279	0.5696
4.8372	0.7069		6.4091	0.7392
6.6455	0.7087		3.1959	0.6097
4.4625	0.7059		2.2359	0.5957
3.534	0.7048		3.2778	0.7096
2.9446	0.6654		2.5711	0.7439
3.2363	0.7099		3.263	0.5986
3.5366	0.6957		2.8458	0.6101
2.4472	0.6135		3.3764	0.6455
2.7583	0.7346		3.7582	0.6373
5.1257	0.6738		2.32	0.6173
2.5455	0.6898		3.3503	0.6001
3.1026	0.649		3.3795	0.7383
4.0454	0.6879		3.2302	0.6134
2.8797	0.6154		4.9	0.6988
2.9321	0.634		4.0367	0.669
2.7487	0.6762		3.5801	0.5808
2.686	0.7246		3.5732	0.6742
2.5424	0.6367		3.2432	0.5926
4.17	0.7528		4.365	0.6581
3.6053	0.7087		3.6271	0.6704
3.5448	0.7011		3.6072	0.6271
4.7413	0.6766		2.7199	0.6901
2.9562	0.7102		2.0619	0.7428
4.0867	0.7084		3.2854	0.8092
6.9742	0.6985		3.479	0.7549
7.6653	0.7219		2.0972	0.7323
6.8682	0.6702		3.6086	0.6959
6.6352	0.692		2.3626	0.6833
6.2618	0.7027		4.2803	0.6852
4.8445	0.6443		3.2658	0.7564
6.4456	0.6744		3.4415	0.6955
7.4688	0.716		2.3853	0.6266
6.655	0.7264		3.8704	0.6749
6.3527	0.6905		2.0966	0.7315
3.0138	0.6337		2.9029	0.6783
3.3593	0.6599		3.5984	0.6587
7.0226	0.7201		4.0324	0.7668
5.0013	0.6373		4.1879	0.6803
5.3209	0.6247		3.1178	0.8018
5.3523	0.6221		2.6386	0.6519
5.6123	0.6539		3.5499	0.7131
6.4568	0.6975		2.2847	0.8048
4.8885	0.668		4.485	0.7175
5.1249	0.7189		4.6242	0.7108
3.4967	0.6011		4.7887	0.6761
5.6095	0.6582		2.1722	0.7329
4.4722	0.6244		4.0315	0.7584
3.6635	0.6618		3.2622	0.6541
2.7344	0.6164		4.1979	0.712
4.1577	0.6459		2.7492	0.6628
5.7199	0.6788		3.39	0.6373
5.3748	0.7014		3.4012	0.5835
6.2717	0.663		2.5029	0.7292
5.7602	0.6919		3.0164	0.779
5.0201	0.6363		2.3127	0.7113
3.8677	0.606		3.9695	0.6293
3.9423	0.6848		2.9397	0.6942
7.139	0.695		3.7157	0.5535
4.4578	0.7605		2.0872	0.7491
3.8829	0.7623		2.3637	0.7696
3.275	0.6602		3.0277	0.555
4.0194	0.6206		3.7446	0.6109
5.4309	0.6938		6.8719	0.709
4.4404	0.6657		7.4237	0.8047
3.4319	0.637		3.9226	0.694
2.6923	0.6657		5.1715	0.6616
3.4605	0.6704		6.5378	0.746
4.0677	0.6988		3.4624	0.631
6.9213	0.7008		6.7647	0.8059
5.5625	0.6775		4.3318	0.6924
6.3206	0.6852		6.6747	0.7716
8.0107	0.7386		4.0155	0.6029
4.6789	0.6361		3.283	0.5621
7.239	0.7226		3.5834	0.6763
5.8835	0.7408		3.2302	0.6784
7.8277	0.7579		3.5023	0.7508
5.9286	0.677		3.063	0.6628
7.9416	0.7661		3.2598	0.7485
6.3758	0.6958		4.4178	0.6996
6.9367	0.6463		3.3822	0.6549
6.3165	0.7046		4.9233	0.6816
6.8032	0.7232		2.5844	0.5861
5.2042	0.6244		4.3151	0.7212
3.3616	0.5857		4.069	0.6327
7.0481	0.7386		3.5944	0.7439
5.3139	0.682		3.446	0.6843
6.8372	0.7438		2.6928	0.6332
5.2716	0.7158		3.582	0.7407
6.3797	0.7481		4.187	0.6289
3.9582	0.6448		3.4051	0.6504
4.0174	0.7033		2.8802	0.7652
3.7179	0.5995		3.9105	0.646
3.7519	0.6305		2.5985	0.5634
3.2954	0.624		2.0279	0.654
3.7906	0.6302		2.3234	0.7533
5.343	0.7047		3.5614	0.6506
6.6467	0.7572		5.3364	0.8168
6.8074	0.753		3.8755	0.7573
5.7312	0.6962		3.1077	0.585
5.678	0.7095		2.0395	0.7049
3.8656	0.5824		7.0731	0.817	ABI 1438
2.9642	0.6529		5.633	0.753
3.1153	0.6427		7.0606	0.7504
2.8435	0.5716		2.7045	0.6872
4.3619	0.6732		5.4273	0.7696
5.2813	0.6504		4.8837	0.742
5.6558	0.6617		6.1153	0.6716
6.9151	0.6941		4.1973	0.5502
4.7219	0.8259		4.8084	0.6796
3.5842	0.7755		4.2222	0.6627
3.4536	0.7173		3.4978	0.6834
2.3798	0.5231		4.0516	0.6431
6.8818	0.7316		3.6162	0.6702
4.0758	0.6071		3.8558	0.6773
3.4718	0.6136		4.2677	0.6901
3.9373	0.7878		4.3475	0.6856
3.3503	0.7185		4.5394	0.6907
2.0695	0.5734		4.529	0.6869
4.1292	0.84		3.6401	0.6796
2.6157	0.6342		2.3144	0.6255
2.8843	0.6917		2.7918	0.7465
3.0077	0.6814		3.4308	0.5719
6.24	0.6517		6.9723	0.8395
6.2128	0.7004		5.3339	0.6603
7.2003	0.7213		2.6416	0.6781
5.1033	0.6389		2.2412	0.7029
3.9413	0.5956		1.9628	0.7326
4.6474	0.7192		3.482	0.6689
4.305	0.6327		2.4456	0.5824
5.8053	0.7103		2.5915	0.6931
4.3988	0.6489		3.3283	0.7731
4.8721	0.6586		3.4101	0.6579
4.0793	0.6247		2.7497	0.6345
4.8573	0.718		2.9133	0.5869
7.1432	0.7311		2.3166	0.6057
7.0263	0.7553		2.5676	0.5237
7.7972	0.7517		4.2711	0.7997
6.6061	0.7264		2.1716	0.692
6.9853	0.7282		3.9472	0.7843
6.3653	0.7023		3.9984	0.7042
6.6376	0.6891		2.0771	0.7766
5.0308	0.7037		5.9171	0.7478
6.0833	0.6918		3.1321	0.7187
5.4905	0.655		3.5203	0.7234
5.6637	0.6628		6.5676	0.7565
7.3755	0.7522		6.2625	0.7263
5.7627	0.6485		3.5296	0.6923
5.6523	0.6645		6.0426	0.776
7.2239	0.7028		3.3717	0.6819
7.1802	0.7582		3.3397	0.6171
5.7499	0.6662		4.2138	0.6749
4.8048	0.7086		2.683	0.796
5.8669	0.7039		2.6845	0.6724
4.6901	0.5805		2.3526	0.7412
2.9801	0.6736		3.0225	0.6987
2.754	0.5855		3.3018	0.6738
3.6314	0.6827		3.407	0.6469
3.2862	0.668		4.1948	0.6952
2.6292	0.6604		2.5034	0.6633
2.9659	0.6406		3.7439	0.66
3.4896	0.7276		6.5334	0.7265
2.7257	0.6703		6.3742	0.746
3.2782	0.6781		6.4189	0.7806
3.1409	0.7166		6.3626	0.7116
7.511	0.7608		2.7554	0.7024
4.3217	0.6186		7.4948	0.7912
4.8277	0.6661		5.6351	0.7547
5.3861	0.6911		7.0398	0.7683
5.0974	0.7077		2.6515	0.7012
5.6141	0.722		5.6686	0.8587
5.0467	0.7054		3.4377	0.6556
2.8997	0.5982		2.2306	0.7736
4.3032	0.6979		4.4768	0.6541
4.7202	0.6587		1.8184	0.6233
3.1704	0.6645		2.6781	0.5812
3.0155	0.6192		4.1957	0.6662
4.8815	0.6488		2.9268	0.6627
5.4176	0.6523		4.0007	0.6605
5.9356	0.6867		4.247	0.7113
2.9294	0.6208		4.3044	0.677
2.9748	0.677		4.9813	0.7125
3.2021	0.7104		2.0472	0.6842
6.7349	0.705		3.3741	0.6596
8.3414	0.7598		4.1238	0.7121
7.1119	0.7395		2.5965	0.7794
6.0154	0.6329		4.4777	0.7686
6.0619	0.6638		5.2721	0.6174
5.3474	0.6073		3.0682	0.6348
6.3651	0.67		3.2898	0.5936
5.3609	0.6497		6.3082	0.7494
7.3097	0.6718		2.9241	0.6671
6.6035	0.6827		2.657	0.635
6.971	0.7228		2.4148	0.6796
4.9776	0.6473		2.5002	0.5985
7.5766	0.7385		3.1034	0.6649
7.2354	0.708		4.2113	0.6156
6.5538	0.672		4.3898	0.6406
6.6285	0.6975		3.3581	0.746
5.6258	0.6391		2.2353	0.6988
6.4405	0.6915		4.7122	0.7354
6.337	0.6738		4.0729	0.5746
5.3484	0.6266		3.8016	0.6138
5.4498	0.6099		4.0655	0.6726
6.3374	0.6646		3.4937	0.61
6.8091	0.7133		2.5578	0.6103
6.0291	0.6622		1.9615	0.6238
6.589	0.6723		3.4116	0.7085
4.6454	0.6255		1.793	0.7153
6.1921	0.6399		2.7223	0.6853
6.4207	0.6604		4.6968	0.6612
5.5893	0.6884		5.3105	0.7468
2.1589	0.642		6.3684	0.7407
2.8569	0.649		6.4637	0.7764
6.0193	0.6957		2.7015	0.7526
5.1015	0.5902		3.1425	0.6353
5.9387	0.6794		3.0549	0.5939
4.5203	0.6331		5.1649	0.6927
3.7708	0.7382		3.6828	0.7522
4.698	0.6991		2.6962	0.7723
3.3251	0.5433		5.1159	0.699
3.1056	0.5952		1.9345	0.5737
2.658	0.7338		3.8561	0.632
4.5037	0.5818		6.0171	0.7036
5.2832	0.7281		5.0677	0.6689
7.2361	0.7454		5.2668	0.7019
6.7049	0.6875		3.446	0.5881
2.3891	0.6085		2.3453	0.7588
7.5579	0.7391	ABO 1434	2.2348	0.5628
5.1464	0.6996		3.8033	0.6383
4.8245	0.7136		3.2111	0.6909
6.1423	0.7711		2.73	0.6117
6.1151	0.7329		2.1258	0.5914
5.9248	0.658		5.1933	0.6392
3.3073	0.6071		5.5655	0.705
5.1746	0.6934		5.9095	0.6764
5.6102	0.6983		2.6282	0.6288
4.7358	0.7106		2.5263	0.7301
4.456	0.6797		4.0253	0.6907
3.4783	0.6477		2.8017	0.5755
3.5739	0.7025		4.2188	0.6538
5.9017	0.6354		3.2622	0.6697
3.4544	0.6878		3.0878	0.7126
5.2301	0.6389		2.6594	0.665
3.6835	0.6866		2.2691	0.7298
3.293	0.616		3.6749	0.567
5.5063	0.6594		4.3856	0.6347
4.6381	0.7679		3.0975	0.6181
3.9695	0.6036		2.5154	0.5717
4.6199	0.6054		2.0929	0.5605
3.1496	0.6213		3.3306	0.7183
5.0954	0.6375		3.7253	0.6506
3.4544	0.6538		2.5383	0.6806
4.2612	0.5972		2.0581	0.664
4.5307	0.6252		3.4688	0.6459
4.6208	0.6368		5.9445	0.7489
5.4423	0.6543		4.0745	0.6385
3.4479	0.6404		2.4542	0.6977
4.4921	0.6012		2.5925	0.7627
5.3319	0.6231		2.6381	0.6552
4.9641	0.7037		2.8697	0.6338
4.3574	0.634		2.347	0.7601
3.7337	0.7087		3.3686	0.6409
4.7482	0.6206		2.1029	0.7038
3.8853	0.7237		2.6347	0.6012
4.0435	0.6978		4.0412	0.7043
5.1054	0.632		3.9807	0.6856
4.1244	0.7182		5.2976	0.7658
2.9029	0.7424		5.6542	0.686
3.9105	0.6414		6.3729	0.6761
3.3554	0.7112		5.2044	0.6534
3.768	0.8176		5.9546	0.7962
3.8126	0.7486		1.8076	0.7003
4.4418	0.7523		4.9802	0.7683
3.5522	0.7382		4.7879	0.7281
3.5991	0.586		4.4362	0.7424
4.5674	0.7573		3.3795	0.6372
3.2078	0.6553		4.9008	0.7161
3.5027	0.651		2.6957	0.7086
4.12	0.8229		3.9319	0.7751
4.7744	0.7379		4.2191	0.7519
7.0299	0.7342		2.6152	0.7513
3.2184	0.6045		2.4908	0.6822
5.1715	0.6762		5.2855	0.7366
4.8965	0.6401		2.995	0.7442
4.3236	0.614		3.2323	0.6528
5.9248	0.6575		4.1754	0.8264
3.868	0.6567		3.1629	0.7835
6.1687	0.6762		2.9535	0.7481
3.2585	0.6625		4.7077	0.7638
3.7589	0.6318		3.6108	0.7887
4.4083	0.7323		2.6066	0.675
4.391	0.7374		3.0716	0.7453
3.227	0.6968		3.4269	0.7758
4.0321	0.713		3.3954	0.6901
3.0771	0.6866		3.2103	0.7542
3.275	0.6966		3.5713	0.7714
3.3499	0.6018		3.8758	0.7238
5.2428	0.7185		4.5319	0.6581
4.6131	0.7608		3.7341	0.7316
5.2047	0.762		3.8541	0.786
4.5061	0.6655		7.6334	0.6953
3.4498	0.7007		3.353	0.5897
2.8665	0.7204		4.05	0.5833
3.8527	0.7576		5.0269	0.7006
5.2268	0.6834		3.9286	0.6084
3.4989	0.6745		3.4426	0.7779
3.3721	0.6503		3.9579	0.7102
5.6787	0.6899		5.5146	0.7819
3.6097	0.7354		3.4365	0.5331
5.8432	0.7568		3.617	0.5843
4.4202	0.6309		3.3346	0.6861
4.3287	0.6714		4.3062	0.6394
4.9083	0.6996		2.6962	0.6763
5.6414	0.6486		3.3416	0.6557
3.5721	0.6452		3.59	0.763
4.3193	0.6357		4.8111	0.7379
3.7995	0.6213		3.2798	0.7242
2.4712	0.7177		5.356	0.7902
4.2931	0.6733		2.8269	0.6057
5.3297	0.6721		2.8486	0.6481
4.7518	0.5906		2.0979	0.6952
3.8195	0.6577		2.1879	0.738
3.9668	0.7313		2.7064	0.5014
5.4927	0.6862		4.8236	0.7024
4.2079	0.6404		3.9774	0.7108
4.8804	0.6617		2.7064	0.7652
5.0478	0.6359		2.8012	0.8538
3.8561	0.6546		3.2009	0.7947
3.4805	0.6784		3.1425	0.7154
3.2594	0.676		4.0184	0.7186
5.3875	0.6962		3.3776	0.6812
4.4	0.6342		3.5584	0.7926
4.0928	0.6402		2.866	0.7727
5.1908	0.7075		3.8809	0.7983
4.3324	0.7199		3.2585	0.7358
6.3283	0.6969		3.7319	0.5662
6.4937	0.7036		3.5418	0.6166
5.854	0.6752		3.9186	0.7045
6.5936	0.694		1.9847	0.5972
5.719	0.6248		2.5377	0.717
6.9861	0.707		3.5765	0.6816
5.0726	0.6366		6.163	0.7533
5.1177	0.6426		3.3144	0.6462
6.589	0.7249		4.0194	0.6605
5.0227	0.6727		3.0733	0.6241
3.8483	0.6352		2.5185	0.5783
4.38	0.7393		5.5886	0.731
3.9389	0.7039		2.6001	0.5085
3.6006	0.7075		3.4764	0.6481
3.4948	0.6618		4.1251	0.6142
4.0204	0.6117		2.4924	0.727
4.1637	0.6813		3.6282	0.5885
3.7428	0.663		1.8605	0.6462
3.9678	0.6699		2.911	0.7368
3.5206	0.7365		5.4276	0.6398
3.078	0.6988		7.3102	0.7128
3.3338	0.6365		4.7314	0.7028
2.7815	0.7081		4.2845	0.616
3.5087	0.6758		3.2201	0.7011
5.2383	0.7543		3.2233	0.6647
5.8234	0.659		4.3023	0.6241
3.1051	0.6133		3.5757	0.7388
5.1484	0.6536		4.4795	0.7765
6.1451	0.7577		2.653	0.6167
3.2914	0.7024		2.5869	0.6944
5.5766	0.6626		4.7433	0.6132
3.3373	0.5752		2.8134	0.8257
5.0413	0.6837		3.5124	0.7204
4.1542	0.6241		3.2818	0.6588
4.5685	0.6934		3.0788	0.7206
4.7838	0.6653		4.207	0.6751
4.1327	0.6167		3.4756	0.8019
4.4193	0.6537		3.5503	0.7704
4.1378	0.7205		3.0656	0.7467
2.1716	0.7135		2.5691	0.7481
5.4307	0.6385		3.7414	0.6752
7.1467	0.7304		3.4529	0.5796
2.5501	0.6302		5.0389	0.6431
3.2343	0.7623		5.0212	0.8069
2.5414	0.7104		5.2391	0.6367
2.8106	0.6584		3.1996	0.6085
4.3496	0.6656		3.9605	0.6279
2.5583	0.6941		4.8548	0.6441
3.2509	0.7865		5.7588	0.7464
2.8269	0.6556		4.2529	0.6365
4.3776	0.6127		3.5834	0.5688
4.243	0.6461		2.7195	0.5778
4.9294	0.7041		3.0869	0.6796
4.5596	0.6039		2.4056	0.6324
4.7698	0.7153		4.3481	0.6118
5.4268	0.7139		3.3518	0.5745
5.0605	0.6696		2.9411	0.7431
5.6563	0.7191		2.0272	0.7378
8.5519	0.7809		2.7782	0.7042
4.6228	0.6226		3.3073	0.6607
4.8855	0.6703		2.6496	0.6333
4.4294	0.8013		3.7221	0.6806
4.7934	0.6187		2.8398	0.8048
4.3275	0.6198		2.872	0.6352
6.0519	0.7029		2.4219	0.741
3.9728	0.752		2.5408	0.8066
6.2892	0.7178		4.9139	0.7347	ABO 1439
3.0797	0.6328		3.2521	0.7863
3.2994	0.6773		4.4891	0.6033
3.3444	0.5824		4.2809	0.6805
5.4958	0.8034		4.0564	0.7148
3.2404	0.7402		3.5838	0.7832
2.3493	0.6204		6.3265	0.7264
4.8242	0.6218		4.3457	0.6147
4.3613	0.6055		4.6406	0.6658
5.2009	0.6338		3.6155	0.7606
5.7679	0.6406		3.7916	0.7391
4.5487	0.7323		3.8438	0.7879
3.4016	0.6871		4.0096	0.7773
4.1725	0.5909		3.667	0.7107
4.3011	0.7345		3.3577	0.7297
4.6063	0.6542		3.3803	0.5559
3.6064	0.6445		4.186	0.595
2.3392	0.722		2.0214	0.7901
3.6017	0.656		3.3014	0.756
4.3281	0.6568		4.181	0.7903
2.9637	0.6216		4.4068	0.6708
4.4356	0.8288		2.9232	0.6352
4.9839	0.7304		3.9252	0.7042
3.1675	0.7447		3.3573	0.7626
4.6477	0.7956		2.547	0.7191
5.0956	0.7429		2.8054	0.7484
4.3713	0.802		4.1063	0.5807
3.6849	0.6989		4.0282	0.6415
2.9285	0.6742		3.662	0.6083
3.1579	0.665		3.342	0.5661
2.9384	0.7012		4.882	0.585
4.6705	0.6705		2.9597	0.6798
3.1434	0.6838		2.393	0.6793
3.4016	0.7076		3.2662	0.6431
3.3842	0.7101		3.981	0.6375
4.8157	0.7073		3.2818	0.6252
4.2717	0.656		3.8144	0.6191
2.7045	0.7711		2.7015	0.616
4.4733	0.6512		3.7978	0.7717
3.2614	0.6763		3.4289	0.7817
3.634	0.7181		3.3919	0.6562
3.894	0.7286		2.6599	0.788
2.9495	0.736		3.9041	0.6822
3.7467	0.7085		3.8113	0.6778
7.0433	0.7436		3.0861	0.7289
3.4597	0.6324		2.1577	0.7354
3.2806	0.6504		2.977	0.6469
2.6928	0.6768		4.1136	0.682
3.2408	0.7358		3.2553	0.7304
7.8912	0.7881		2.7616	0.6856
6.9263	0.7209		2.6801	0.7806
4.7568	0.6182		2.8633	0.6118
4.2029	0.7031		2.5894	0.7346
5.3631	0.6325		3.3231	0.7146
4.1719	0.6754		2.789	0.6533
3.7369	0.6231		2.7909	0.5715
4.7629	0.6772		2.7064	0.7363
5.4179	0.6196		3.3377	0.6987
3.4361	0.642		2.5274	0.7078
6.566	0.7023		2.2927	0.6908
3.7274	0.6791		3.15	0.5939
3.3558	0.6388		2.8925	0.6958
5.7195	0.6568		3.063	0.5508
5.3315	0.6464		5.0871	0.6901
5.6008	0.6482		2.6604	0.5578
4.8491	0.6573		3.2553	0.5941
3.6792	0.5958		3.2838	0.6801
3.8137	0.7625		3.1421	0.6698
3.5937	0.697		3.246	0.6823
4.3827	0.6827		3.0024	0.593
3.5206	0.6512		2.3809	0.7359
2.6297	0.613		1.7455	0.5447
2.6317	0.698		2.366	0.7604
4.1002	0.6837		4.9107	0.656
2.933	0.7201		3.9582	0.6255
2.5991	0.6837		4.976	0.7681
7.9176	0.739		3.6973	0.702
5.891	0.6605		3.4798	0.7679
2.6938	0.754		2.4488	0.7206
5.2052	0.6228		3.6075	0.7058
3.6599	0.6228		1.8228	0.7205
3.1279	0.6229		4.0661	0.6972
3.2339	0.6285		2.7673	0.72
3.6941	0.6129		4.6621	0.6726
4.6929	0.7039		3.4832	0.6693
2.6899	0.6008		3.3714	0.6607
4.6542	0.6425		4.7958	0.643
3.6952	0.6808		2.9526	0.6545
4.8051	0.6825		3.8432	0.612
2.8204	0.696		2.9038	0.6685
6.534	0.684		4.1602	0.6681
7.1001	0.7405		4.3451	0.6167
7.5553	0.7307		2.7406	0.6335
6.559	0.6804		3.6541	0.5744
5.0446	0.6352		1.809	0.6319
6.6599	0.714		2.233	0.7012
7.6725	0.7223		3.3612	0.6702
6.5219	0.6794		3.5087	0.6656
3.7638	0.6099		4.7758	0.675
3.191	0.6855		3.9082	0.5825
3.6415	0.6697		3.9196	0.6774
2.8829	0.7394		2.3369	0.6872
3.0458	0.6352		2.5849	0.6203
5.1492	0.7128		6.8637	0.6511
5.4075	0.7267		3.0954	0.6005
4.481	0.6644		4.3084	0.6242
4.7698	0.7024		3.7323	0.5977
4.2554	0.6311		3.4101	0.5959
3.7505	0.7312		2.5424	0.6615
2.781	0.6128		3.4533	0.609
4.8524	0.6764		2.731	0.6293
3.4767	0.691		6.3339	0.7169
4.127	0.7044		2.8861	0.6413
4.5605	0.6296		2.9277	0.6592
3.2359	0.6347		4.7164	0.7208
3.5176	0.6331		3.353	0.7958
6.5151	0.6973		4.119	0.7318
6.7689	0.7411		3.1687	0.7394
3.8391	0.7438		2.5711	0.7473
3.2974	0.7169		4.6123	0.6882
3.5322	0.5822		3.7175	0.6782
5.6319	0.6654		3.385	0.6518
4.9163	0.6358		3.8123	0.6883
3.4281	0.7221		3.9615	0.728
7.4318	0.7547		3.2229	0.6852
6.131	0.6868		6.9956	0.7602
5.3611	0.6733		5.5606	0.6641
4.6381	0.6969		2.6322	0.7862
4.627	0.6218		3.2982	0.6089
4.0037	0.7908		3.8592	0.6638
3.7802	0.6541		3.648	0.589
3.43	0.6716		3.0506	0.7143
3.5559	0.722		1.9608	0.6203
3.8677	0.7313		3.0488	0.6829
3.0129	0.5477		2.9668	0.7566
3.747	0.712		3.1807	0.7069
3.2066	0.6357		2.805	0.6829
3.4502	0.7577		3.6635	0.6477
2.962	0.6928		5.0587	0.6882
3.9379	0.7675		3.8442	0.6612
4.1514	0.7566		2.1209	0.6765
3.2682	0.7128		3.3962	0.8044
3.9655	0.7218		3.6863	0.6851
5.7559	0.696		2.7549	0.7971
6.912	0.7114		2.6619	0.645
5.2074	0.6107		3.6347	0.7479
6.3867	0.6974		3.4062	0.6635
6.8041	0.6744		3.291	0.7192
7.871	0.7305		3.6122	0.6253
6.882	0.6942		3.1039	0.7132
6.5928	0.6957		3.4445	0.8112
3.5798	0.6015		2.7166	0.6638
4.3949	0.7154		3.0899	0.7386
4.3716	0.6632		2.6952	0.7169
6.8403	0.7026		3.867	0.6456
7.3996	0.706		3.1951	0.6894
4.4341	0.7492		2.476	0.6686
4.3821	0.7164		2.9061	0.7842
5.4644	0.7415		1.9379	0.582
4.4719	0.6301		3.9708	0.7068
5.1128	0.71		3.4247	0.7835
5.5637	0.6388		2.9464	0.6338
3.5926	0.6401		3.5911	0.804
5.3778	0.7147		3.3393	0.6534
5.0954	0.6352		3.0454	0.61
4.773	0.6437		4.9477	0.6692
4.5049	0.6387		3.4373	0.7106
7.0295	0.716		3.7715	0.5829
6.3525	0.6628		3.2229	0.7761
6.3865	0.6969		2.6441	0.6596
6.9162	0.7046		3.2714	0.651
6.3826	0.6802		2.7463	0.7879
7.5226	0.7085		3.3338	0.7978
7.0732	0.7238		2.333	0.5848
5.5367	0.6443		3.3679	0.6995
6.0236	0.7139		2.5013	0.6957
4.4161	0.6062		2.8619	0.5931
4.1066	0.6823		4.8185	0.6547
3.7393	0.6772		2.6182	0.7324
4.2541	0.6801		2.892	0.665
4.7681	0.6582		2.819	0.7028
7.1086	0.6894		3.4008	0.6389
6.5614	0.6625		2.7195	0.7698
7.1095	0.7251		2.9985	0.8002
4.5507	0.5997		7.0819	0.8123
2.8711	0.7495		6.4739	0.7608
4.0574	0.7117		3.063	0.5932
5.2464	0.7326		6.2379	0.7392
5.6335	0.6725		6.6617	0.7158
6.4846	0.7461		6.265	0.7649
2.7796	0.6256		4.6792	0.7704
4.3075	0.6051		6.7187	0.7818
2.5798	0.7166		5.6625	0.7169
4.6316	0.6748		5.3003	0.7127
3.7656	0.7409		5.186	0.6729
3.8236	0.6792		3.9678	0.7011
6.8151	0.7516	ABO 1435	2.6046	0.7574
6.0482	0.7013		2.2064	0.5545
6.0588	0.7227		4.1536	0.6274
5.5858	0.7389		4.0793	0.6751
6.5678	0.7122		4.6316	0.642
4.8013	0.7364		3.5244	0.57
6.0746	0.7302		5.5495	0.7189
6.8286	0.7505		4.4818	0.6701
4.2101	0.6858		2.9353	0.7019
4.1085	0.7066		2.4802	0.5197
4.3208	0.6604		4.5654	0.6675
5.3936	0.7588		4.3883	0.7249
6.7287	0.7347		3.1471	0.703
3.4517	0.6381		2.8916	0.6149
4.456	0.6352		2.95	0.7146
6.3808	0.7266		4.326	0.6811
4.9923	0.6915		3.0081	0.562
5.1976	0.7174		3.7704	0.5702
4.5212	0.6851		2.5086	0.5487
4.8288	0.6743		4.7325	0.6224
4.6643	0.6595		3.106	0.731
4.4586	0.6173		4.2885	0.6533
4.2763	0.6014		3.2262	0.7709
5.0708	0.7042		3.0294	0.7433
4.5992	0.6298		4.5305	0.6745
5.4889	0.709		4.8231	0.72
4.1848	0.6176		2.7112	0.6438
5.2223	0.703		5.9493	0.7128
4.0742	0.6393		2.7744	0.6888
3.609	0.659		5.4232	0.7706
3.2375	0.7343		3.3526	0.7036
2.8788	0.7325		4.659	0.7046
3.4982	0.695		3.4673	0.8109
5.9024	0.7366		5.3065	0.6991
3.7097	0.5379		2.812	0.5944
3.0907	0.5732		2.5798	0.6552
5.8117	0.6632		4.4897	0.7063
4.6089	0.6701		2.8194	0.5841
4.302	0.6253		4.1018	0.7174
4.5466	0.6756		3.6674	0.683
3.3791	0.7355		4.1387	0.7122
3.6845	0.7212		2.8458	0.6404
4.0858	0.8331		4.7912	0.7415
3.4559	0.6132		3.5651	0.644
3.5191	0.7176		4.3378	0.6699
2.3313	0.6467		3.4643	0.6378
4.5714	0.7489		3.1675	0.6013
3.9817	0.7074		4.2504	0.6985
4.0406	0.5418		3.2698	0.7059
4.5081	0.7116		3.3243	0.6972
4.2726	0.6207		2.5029	0.7183
6.3142	0.6652		4.2297	0.6806
4.7435	0.6707		3.3659	0.679
3.4108	0.5736		5.024	0.7001
3.2938	0.7088		2.9397	0.5585
3.5746	0.7062		2.0395	0.6069
5.281	0.6234		2.6297	0.6113
4.0227	0.6963		2.6491	0.8204
3.7302	0.7058		3.2638	0.6541
3.6824	0.7579		2.2575	0.6997
2.7801	0.7124		2.6678	0.8295
3.1383	0.7259		3.5072	0.7138
3.8947	0.6565		5.9793	0.7282
2.9362	0.7538		3.0346	0.6129
3.7892	0.663		3.3456	0.5986
4.0999	0.6676		2.3963	0.583
2.7772	0.6318		1.9926	0.6502
3.7319	0.5814		3.0125	0.5834
3.2626	0.6802		3.7439	0.6503
2.8444	0.7356		6.1813	0.7242
2.6021	0.5698		4.1744	0.6834
5.6785	0.7077		2.6396	0.688
4.7002	0.6735		2.8514	0.7265
3.6938	0.6387		5.2651	0.7004
5.0392	0.6523		2.3765	0.7718
5.5215	0.6356		2.3392	0.6491
3.681	0.6685		3.2099	0.645
3.6072	0.6452		2.9695	0.5788
3.4354	0.6738		3.9797	0.6014
3.597	0.7578		3.0294	0.765
3.1708	0.6445		2.9897	0.6976
3.6566	0.731		3.3636	0.6098
3.4289	0.7049		3.3101	0.6159
4.7275	0.6244		2.8711	0.8158
4.414	0.8052		3.1567	0.6521
4.582	0.6232		3.8319	0.7404
4.1425	0.5844		2.168	0.7652
3.0007	0.6645		4.0509	0.7149
3.111	0.7047		3.6487	0.6414
3.9065	0.7109		3.2412	0.678
2.5889	0.741		3.3915	0.6385
2.9115	0.7121		3.5098	0.6107
3.081	0.6402		3.7449	0.6395
3.4243	0.7855		3.2654	0.5976
3.2926	0.6927		3.4101	0.6277
4.1703	0.6604		3.3361	0.6064
4.8989	0.6796		2.7838	0.7763
3.355	0.6775		3.6137	0.7354
2.9783	0.7989		2.8943	0.6378
4.0181	0.7392		3.5904	0.6023
3.7481	0.7862		4.2757	0.7977	ABO 1440
3.4116	0.7075		3.3842	0.7526
2.8054	0.7202		4.3985	0.7276
3.4669	0.5872		4.1267	0.6709
4.8893	0.7164		3.7711	0.6872
4.49	0.646		3.4997	0.7908
4.5915	0.6944		2.5879	0.8071
3.7544	0.6227		3.4004	0.6668
7.7908	0.7499		3.9754	0.6825
4.5565	0.703		2.7564	0.5888
2.8838	0.6265		3.4074	0.6997
3.1542	0.7266		3.1492	0.6531
4.1763	0.7186		3.4643	0.7181
3.1733	0.6582		3.0626	0.6668
3.5292	0.6802		3.3267	0.7256
4.1206	0.6272		2.9178	0.6249
3.0042	0.5926		2.32	0.6755
2.6889	0.7075		4.5602	0.7325
4.2095	0.6952		2.9972	0.6371
2.9739	0.591		4.1794	0.5951
2.5044	0.6665		3.3495	0.6761
2.0318	0.663		5.0524	0.7032
5.2885	0.644		5.9002	0.6691
3.5001	0.6201		3.8582	0.8084
3.6877	0.7498		2.2587	0.697
4.2319	0.6987		2.9606	0.6114
3.4235	0.6421		3.1123	0.6264
3.2646	0.61		3.9306	0.5598
3.4813	0.6059		2.9029	0.6118
4.2433	0.6387		2.5424	0.7637
4.4086	0.7118		2.1795	0.7375
3.9612	0.7099		2.8683	0.7054
5.2678	0.702		3.1906	0.6126
4.5977	0.7223		2.5279	0.5909
3.1165	0.7141		3.3483	0.7065
3.1762	0.7654		3.9216	0.7286
2.6327	0.7305		4.4542	0.7577
3.7446	0.6634		2.7132	0.6368
3.6973	0.69		3.3033	0.6652
2.9464	0.6804		3.4835	0.6764
3.3428	0.6841		4.3487	0.7134
3.2618	0.6705		2.7267	0.6181
3.6948	0.6882		4.2711	0.7313
4.1898	0.6437		3.4189	0.6759
3.9429	0.6885		3.0946	0.6294
5.3917	0.6833		2.7998	0.739
4.9169	0.634		4.003	0.6383
3.8051	0.7337		2.8642	0.6717
2.7559	0.683		2.8747	0.6103
3.0669	0.6869		3.1388	0.6348
2.5996	0.7747		3.6031	0.6554
4.1028	0.7586		2.5635	0.6025
3.0831	0.6542		3.9496	0.744
4.3517	0.618		4.4554	0.6338
5.5379	0.6897		3.364	0.7532
4.9427	0.6663		3.4752	0.7524
3.7463	0.7546		3.3915	0.668
3.1947	0.6246		3.0549	0.7182
3.6938	0.6895		2.3081	0.6053
2.9348	0.6128		3.4544	0.8053
3.4673	0.6116		3.8192	0.7517
2.3291	0.6086		3.4396	0.6723
4.1444	0.6376		2.7578	0.7287
3.9058	0.7108		3.1786	0.749
6.3701	0.7159		3.3679	0.6289
6.1348	0.7202		4.8454	0.7389
6.4391	0.7087		2.9509	0.6388
8.2347	0.7878		3.1563	0.6797
5.7931	0.6824		3.652	0.7228
5.3354	0.7525		4.3405	0.7075
4.1985	0.7465		3.2444	0.6599
2.4202	0.6419		2.7659	0.6124
2.3493	0.6586		3.7122	0.776
2.7578	0.6003		3.1712	0.759
4.4208	0.668		2.6967	0.6526
3.571	0.659		3.2762	0.7588
4.2873	0.7823		2.3381	0.6829
3.7662	0.5978		3.2428	0.6977
6.3265	0.7518		3.5061	0.7021
4.0925	0.7309		3.5904	0.794
3.7809	0.7417		3.3156	0.7065
4.5331	0.6986		3.0151	0.7483
4.5567	0.6734		3.1333	0.7536
3.8984	0.6574		3.4896	0.723
4.3454	0.7035		3.2658	0.7787
3.835	0.7921		2.5578	0.679
3.2489	0.7548		3.3768	0.7307
3.9419	0.623		5.0701	0.7317
4.1722	0.6223		2.8651	0.6915
3.6845	0.7477		3.3243	0.7367
3.5184	0.6308		3.3706	0.7531
4.7063	0.6818		2.8334	0.6881
6.8688	0.7396		2.5522	0.7432
5.48	0.7195		3.2794	0.7352
3.6159	0.6338		3.5147	0.668
4.7821	0.7177		3.5754	0.698
3.2573	0.6225		3.0407	0.6386
3.089	0.7138		3.3468	0.6952
3.1258	0.6632		3.4794	0.77
5.2785	0.7087		4.1672	0.6976
6.2166	0.7266		3.5188	0.6644
2.6619	0.7097		3.4605	0.6718
5.274	0.6762		4.9003	0.7602
3.3137	0.6714		3.6017	0.6729
2.9178	0.7086		3.8819	0.6711
3.3888	0.758		4.4279	0.7118
4.4164	0.6231		4.0845	0.7407
3.2634	0.7308		4.6017	0.6907
2.9285	0.6831		3.6735	0.6714
3.081	0.6826		4.4982	0.679
2.6187	0.7831		3.5878	0.6705
2.7909	0.7313		4.1536	0.7663
4.838	0.699		3.0125	0.6585
3.9169	0.7364		4.9003	0.6884
6.04	0.7125		2.361	0.7711
5.8667	0.7118		3.7217	0.6518
5.8904	0.6852		2.8564	0.6306
6.0763	0.7194		5.2979	0.7846
6.8226	0.7237		4.1264	0.6632
4.4253	0.6234		4.6578	0.7088
5.4759	0.6645		3.283	0.7335
6.1732	0.7164		3.3651	0.5701
3.5049	0.6045		3.7642	0.6529
4.1444	0.5937		3.2396	0.6918
4.8815	0.674		2.911	0.7546
4.5613	0.6899		2.7616	0.6694
4.2946	0.6662		1.9761	0.6359
5.7474	0.7145		2.7763	0.695
6.1687	0.7089		2.7549	0.6257
6.3364	0.6757		2.1795	0.7529
4.7887	0.6174		1.9058	0.5744
4.5708	0.7053		1.9695	0.6988
6.1815	0.6929		2.5206	0.7205
6.8176	0.7333		6.2001	0.7874
4.9299	0.6752		2.7744	0.6624
5.5745	0.7001		5.042	0.7034
3.5551	0.6188		4.1047	0.6845
7.0179	0.765		5.4459	0.7038
3.7277	0.6561		6.4775	0.794
2.7525	0.5413		7.0187	0.7681
5.7995	0.7623		5.7094	0.6624
6.7466	0.7476		4.2572	0.5685
6.7297	0.7277		6.2151	0.7229
6.9471	0.7254		5.7243	0.7211
5.1936	0.6892		5.1395	0.7501
6.8541	0.7277		5.3963	0.7321
3.2339	0.6685		3.0094	0.6955
3.9609	0.7686		3.2734	0.7124
2.7578	0.7215		3.4892	0.7331
5.2566	0.6596		3.9252	0.6704
4.3062	0.7272		2.6752	0.6673
3.0596	0.6436		3.1881	0.6817
4.3166	0.6406		2.5284	0.6981
4.4967	0.729		3.0186	0.675
3.6952	0.7301		4.0887	0.6172
4.2504	0.7307		3.8957	0.6367
3.7683	0.7078		2.702	0.7171
4.3318	0.7035		2.9915	0.7234
5.9414	0.6851		2.4509	0.6623
5.0277	0.692		2.6381	0.627
4.0451	0.7192		2.9765	0.6661
4.0457	0.7288		4.7903	0.7202
3.3927	0.7306		4.3436	0.6988
4.8505	0.6237		2.8697	0.6357
3.7892	0.6646		3.9343	0.7297
3.0099	0.6478		2.8352	0.6704
4.9805	0.6474		5.5785	0.67
6.6433	0.7326		5.6134	0.7317
7.2223	0.7329		3.8188	0.7133
7.5867	0.7693		2.9558	0.7076
5.0607	0.6936		4.3841	0.6887
5.3003	0.6842		4.6643	0.7342
5.4538	0.7229		4.0331	0.6796
3.3318	0.7195		2.5716	0.7001
5.6554	0.7036		3.364	0.6315
7.5706	0.7584		3.1425	0.7125
6.6182	0.7334		3.0988	0.6189
4.7695	0.6488		2.8715	0.7543
5.8166	0.6759		3.4418	0.7474
5.557	0.7032		2.6096	0.784
5.6944	0.6731		2.2248	0.528
4.7016	0.6799		3.3659	0.6308
7.5927	0.7762		2.7932	0.6188
7.5567	0.7616		4.1628	0.5549
6.5981	0.7236		4.1662	0.6959
6.4615	0.7307		3.6148	0.7438
4.9198	0.6993		3.3499	0.7843
6.5257	0.7402		3.1534	0.691
7.429	0.7158		3.2922	0.6241
6.9408	0.727		2.9353	0.7042
6.3267	0.695		3.4077	0.6846
8.1551	0.7868		3.4517	0.7211
5.4929	0.6783		2.6116	0.5821
4.1631	0.6424		3.1262	0.5865
6.0839	0.6821		2.6287	0.6627
5.827	0.669		3.0311	0.6712
6.6951	0.7362		3.2262	0.6947
6.9191	0.7372		5.3653	0.7519
6.4062	0.6948		4.7518	0.7082
5.4396	0.6659		4.1111	0.6151
4.0125	0.6671		3.814	0.7206
4.531	0.6775		2.8398	0.6481
3.1102	0.5956		2.2881	0.6121
4.746	0.7088		3.2456	0.7184
5.0073	0.7147		3.0199	0.5284
4.0389	0.6524		3.4989	0.676
4.037	0.7017		3.586	0.6592
4.022	0.6527		3.0272	0.627
3.5511	0.6995		2.5185	0.7398
4.7063	0.7271		4.9498	0.7352
5.4853	0.6596		2.295	0.6414
5.5466	0.6524		2.5491	0.7464
5.5926	0.6641		5.1629	0.688
3.9991	0.7078		3.8401	0.6991
4.2787	0.7302		3.1005	0.6744
3.8147	0.7234		5.2474	0.7218
3.5768	0.757		5.3196	0.7855
2.8674	0.7052		2.7838	0.6759
2.867	0.6203		4.1346	0.662
3.3109	0.6977		4.6663	0.7124
4.2464	0.6707		4.3952	0.8015
3.3117	0.6315		4.3746	0.7855
4.1662	0.6449		3.4869	0.7012
5.1341	0.653		3.7217	0.6497
4.1798	0.7013		3.9263	0.6825
4.3937	0.6667		3.6881	0.6494
3.0068	0.5963		4.962	0.7191
2.6673	0.6278		4.9203	0.6921
4.7253	0.6554		3.5607	0.6777
5.0227	0.727		3.344	0.6856
4.4294	0.7073		4.4451	0.7204
4.0874	0.6644		3.4449	0.6859
3.5721	0.6088		3.598	0.8003
3.9539	0.6663		4.1631	0.7682
3.7777	0.6709		1.912	0.6197
5.4375	0.6594		2.4364	0.6088
3.6552	0.6325		3.9222	0.6873
4.2677	0.7386		3.9813	0.7462
3.2485	0.6592		3.3946	0.6653
3.1815	0.6478		4.1241	0.731
3.8421	0.6982		4.2222	0.7508
2.7559	0.6998		4.5994	0.7206
4.38	0.6494		2.0097	0.7683
4.0207	0.6709		4.4586	0.7225
4.8283	0.6678		2.4558	0.7237
6.7131	0.7106		3.7933	0.702
5.6253	0.6853		4.2113	0.7286
4.6778	0.6018		4.6251	0.7122
8.1324	0.7619		4.1637	0.7063
6.1868	0.7367		3.8356	0.6559
5.2426	0.7256		3.0869	0.752
4.0047	0.6869		3.5518	0.627
3.1852	0.6199		3.7334	0.7657
3.9984	0.7451		4.3716	0.7327
4.3233	0.8454		3.3764	0.573
3.6828	0.6497		2.7678	0.6282
2.9191	0.5391		2.424	0.5646
3.1758	0.7189		1.9768	0.6364
2.595	0.5781		3.0355	0.6659
2.9862	0.6225		5.1807	0.736
2.0568	0.7184		3.8653	0.6703
2.6046	0.609		4.586	0.7599
2.7344	0.7563		4.0001	0.6652
3.7122	0.5549		4.8378	0.7692
3.0912	0.6209		3.7795	0.6652
3.5816	0.6972		2.3576	0.6012
4.1187	0.6545		6.2765	0.7777
4.7939	0.7015		5.9746	0.7421
5.4972	0.7682		5.1272	0.7267
3.5117	0.7324		6.9408	0.7456
3.3224	0.6731		5.8942	0.7452
3.1417	0.7802		2.7093	0.5752
3.534	0.7439		4.7319	0.7382
3.681	0.6184		3.6444	0.706
4.2204	0.6456		2.9989	0.6386
5.0874	0.7094		3.198	0.6382
4.171	0.7552		3.98	0.6514
4.5194	0.6498		1.9304	0.7075
5.3312	0.7645		2.7829	0.6773
5.3253	0.7153	ABO 1436	2.9809	0.6578
5.9854	0.7999		3.6082	0.62
4.6381	0.6438		2.8031	0.624
4.7827	0.7404		2.9205	0.5964
4.5723	0.6295		4.8472	0.7008
3.579	0.6556		3.9329	0.6512
4.6214	0.7241		1.8206	0.6136
4.6454	0.6585		2.9011	0.6233
4.1609	0.7176		2.4616	0.7128
4.6576	0.6724		3.3101	0.701
5.4565	0.658		3.1782	0.682
4.7703	0.6027		1.9847	0.6145
4.4675	0.6551		2.9478	0.6316
4.841	0.7016		3.0407	0.6556
3.383	0.6973		4.1056	0.6356
4.8602	0.7422		2.6594	0.6153
4.1356	0.7536		2.2893	0.5829
4.243	0.7012		1.4104	0.6208
5.0191	0.7464		1.8328	0.6761
4.4347	0.71		3.4269	0.6547
4.4807	0.6876
5.0256	0.7236
4.7111	0.7244
4.2346	0.6943
4.1158	0.6829
4.5682	0.6286
3.4843	0.5933
3.594	0.616
5.6193	0.7399
5.8123	0.7047
6.4745	0.701
5.3122	0.6485
3.5083	0.7121
3.095	0.7678
3.6264	0.669
3.0068	0.6781
3.1588	0.612
3.6945	0.5995
4.453	0.6336
4.4	0.7066
4.4048	0.6951
3.867	0.7343
4.1495	0.7114
4.2107	0.6734
2.4424	0.5203
4.1888	0.7635
4.2824	0.603
4.664	0.7684
3.9014	0.6162
3.6699	0.7689
3.0272	0.6711
3.4764	0.6327
3.8795	0.5951
5.9166	0.7211
5.0535	0.7267
6.7234	0.7602
5.9733	0.7376
6.913	0.7863
5.5837	0.6784
4.048	0.6748
4.7258	0.7575
7.6435	0.7524
4.3187	0.6515
4.2017	0.6956
6.4411	0.7536
7.0308	0.7483
4.4463	0.675
4.9467	0.6634
4.7141	0.6919
6.7885	0.7153
6.2853	0.7393
4.0311	0.6292
3.6824	0.5468
3.8432	0.5745
3.2846	0.6438
3.6927	0.6447
4.1178	0.7459
4.5232	0.6249
4.2959	0.7363
3.9323	0.7558
3.9102	0.7008
4.1375	0.5755
3.8377	0.7453
3.7298	0.7393
4.0668	0.654
3.5325	0.5756
4.1681	0.7104
3.5699	0.6361
3.5124	0.6396
3.6984	0.591
3.5236	0.6493
3.4609	0.6476
4.2612	0.6192
4.3126	0.6694
3.2335	0.6726
3.0822	0.6224
2.9919	0.585
3.4745	0.6066
3.8592	0.6277
3.4533	0.7187
3.5511	0.6987
3.6653	0.7802
3.4147	0.724
3.4151	0.7129
3.894	0.7402
5.168	0.6597
4.1321	0.691
4.5449	0.6867
4.723	0.6889
4.6344	0.6651
5.0144	0.6788
5.2368	0.6787
5.2489	0.6724
3.2392	0.6338
3.2634	0.7203
3.9246	0.7242
4.3776	0.5829
6.4117	0.7366
4.5475	0.7059
3.5944	0.6643
4.3508	0.62
6.1819	0.7273
5.5464	0.708
7.4634	0.7727
4.1873	0.6482
3.7051	0.645
3.3085	0.6421
3.3908	0.6843
2.8957	0.7041
3.0775	0.7202
3.3904	0.7057
3.5573	0.7192
4.3785	0.7906
4.2898	0.6472
3.1492	0.6522
3.369	0.6405
3.5798	0.6645
4.2949	0.6786
3.8195	0.7047
4.7455	0.6281
3.4662	0.7516
4.7698	0.7215
4.4956	0.7706
6.2998	0.7072
3.804	0.7262
3.2294	0.6866
3.4593	0.6449
3.4948	0.6267
2.5496	0.5243
3.1786	0.722
2.7368	0.7152
2.3665	0.6634
3.1852	0.534
3.9734	0.7303
3.9804	0.6899
3.2874	0.7479
2.5975	0.7372
3.7263	0.757
7.4925	0.7594
2.8036	0.7854
5.3658	0.6928
6.1457	0.6989
6.3453	0.7288
6.224	0.7079
6.9733	0.7217
3.5772	0.6329
4.3372	0.5948
6.2448	0.7101
6.3418	0.7423
7.2068	0.7696
6.9567	0.7466
7.9124	0.7892
4.885	0.6496
3.6509	0.6599
5.7243	0.7009
6.6122	0.7232
6.4621	0.6809
5.3305	0.7282
2.831	0.6257
6.1838	0.6972
6.7404	0.7348
5.3176	0.6477
3.2926	0.6857
2.8624	0.6477
3.2135	0.6804
4.2839	0.7341
4.0066	0.6984
3.5499	0.6823
4.9852	0.6621
4.3408	0.6119
3.5455	0.5407
4.5608	0.6711
4.5203	0.6685
3.6329	0.5689
4.5877	0.6366
4.4601	0.6468
4.3405	0.6591
3.1753	0.605
3.6137	0.6013
4.2148	0.6602
4.383	0.6731
3.4952	0.6767
3.4809	0.621
2.9303	0.6688
3.7231	0.5869
3.6141	0.7364
4.5897	0.5674
3.8459	0.6802
2.6683	0.7397
5.5253	0.785
4.3583	0.7089
3.7656	0.6616
4.9321	0.6739
6.1564	0.7152
6.5274	0.6826
5.9235	0.6725
4.4208	0.69
4.3032	0.6645
5.2716	0.7171
5.0907	0.634
3.6788	0.6354
3.2525	0.6753
7.6421	0.7497
6.8805	0.7855
6.2587	0.6712
5.1239	0.6388
4.7827	0.694
4.3833	0.6627
2.8384	0.6737
3.4764	0.7122
3.3538	0.6962
3.7154	0.7602
2.7834	0.7563
4.868	0.6426
3.269	0.6344
3.7802	0.6472
3.8626	0.6835
3.0984	0.601
2.4321	0.5861
3.8626	0.6549
3.2642	0.615
4.6151	0.6559
3.9045	0.6141
4.0777	0.6432
4.9211	0.6662
6.1664	0.6839
5.7786	0.6811
5.7428	0.6492
3.9771	0.6512
3.6995	0.6111
5.3499	0.6391
5.9193	0.6692
5.7629	0.6626
5.3324	0.6486
5.6743	0.6325
3.9129	0.6985
3.0251	0.6656
4.2554	0.6125
3.7607	0.6898
3.6745	0.6691
2.6081	0.6867
3.1708	0.668
3.1741	0.5598
4.1798	0.6302
5.7517	0.6793
5.2768	0.669
4.3011	0.6092
4.4985	0.6271
3.0268	0.7319
3.1529	0.7424
3.5503	0.7583
4.4415	0.7256
2.5102	0.7833
6.1011	0.6828
4.6896	0.7301
4.0171	0.708
2.9871	0.6887
3.1575	0.7465
2.9642	0.7198
3.066	0.7257
2.8888	0.7584
3.89	0.75
3.5083	0.7594
4.6806	0.6797
4.483	0.6332
5.047	0.6714
3.3725	0.6558
3.4154	0.6826
4.2225	0.6875
3.435	0.6077
4.483	0.6704
4.9926	0.6851
5.685	0.7011
5.4406	0.6775
5.8193	0.6637
3.7537	0.6769
3.5195	0.6334
3.8741	0.7033
3.8704	0.7621
3.8442	0.7575
3.2082	0.6458
3.4131	0.702
3.5336	0.7471
2.9047	0.6608
4.3856	0.7323
2.4137	0.5646
3.7554	0.7383
3.0682	0.6357
2.8802	0.6356
3.7365	0.803
2.7649	0.6644
4.5943	0.6708
3.3745	0.6631
5.1555	0.6369
5.4591	0.666
5.0535	0.674
4.3345	0.6517
4.8302	0.6519
5.6423	0.6661
5.879	0.7243
3.3597	0.7005
5.4464	0.624
6.0575	0.7004
5.5099	0.7051
5.541	0.6871
5.5044	0.6645
4.8748	0.6982
4.5412	0.6098
5.9144	0.7087
4.07	0.7452
3.1873	0.6291
4.361	0.6326
4.8283	0.6528
4.0021	0.67
4.9453	0.6286
2.5884	0.7764
3.9823	0.7831
3.2347	0.6277
4.5472	0.678
4.6954	0.7068
4.3108	0.5943
3.8541	0.5668
5.0654	0.6899
3.8547	0.6278
3.8947	0.6808
4.8253	0.6576
4.1621	0.7887
2.6767	0.7329
2.4088	0.5343
2.9972	0.6519
3.826	0.6482
3.4008	0.6203
2.9597	0.5669
2.6879	0.5884
2.6737	0.6301
3.0432	0.7383
3.4384	0.6815
3f
	Mouse ID	Genotype	Total fibers	Normal fibers	% Normal fibers	M. Degenerations	% degenerations	Outfoldings	% outfoldings	Tomacula	% tomacula
Data 1- P20	ABO 1424	Rab35 cKO SC	2311	2110	91.3025	77	3.33189	46	1.99048	78	3.37516
	ABO 1425	Rab35 cKO SC	2239	1991	88.9236	89	3.97499	65	2.90308	94	4.1983
	ABO 1426	Rab35 cKO SC	2245	2014	89.7105	63	2.80624	80	3.56347	88	3.91982
	ABO 1427	Rab35 cKO SC	2578	2358	91.4663	70	2.71528	58	2.24981	92	3.56866
	ABO 1428	Rab35 cKO SC	2501	2270	90.7637	61	2.43902	86	3.43862	84	3.35866
	Mouse ID	Genotype	Total fibers	Normal fibers	% Normal fibers	M. Degenerations	% degenerations	Outfoldings	% outfoldings	Tomacula	% tomacula
Data 2- P30	ABO 1352	Rab35 cKO SC	2220	1959	88.2432	78	3.51351	54	2.43243	129	5.81081
	ABO 1353	Rab35 cKO SC	2313	2027	87.6351	87	3.76135	57	2.46433	142	6.13921
	ABO 1354	Rab35 cKO SC	2386	2167	90.8215	65	2.72422	56	2.34702	98	4.10729
	ABO 1365	Rab35 cKO SC	2239	1999	89.2809	76	3.39437	66	2.94774	98	4.37695
	Mouse ID	Genotype	Total fibers	Normal fibers	% Normal fibers	M. Degenerations	% degenerations	Outfoldings	% outfoldings	Tomacula	% tomacula
Data 3- P70	ABO 1574	Rab35 cKO SC	2295	1625	70.8061	177	7.71242	303	13.2026	190	8.27887
	ABO 1575	Rab35 cKO SC	2167	1631	75.2653	133	6.13752	255	11.7674	148	6.82972
	ABO 1576	Rab35 cKO SC	2266	1820	80.3177	122	5.38394	191	8.42895	133	5.86937
	ABO 1577	Rab35 cKO SC	2685	2231	83.0912	106	3.94786	184	6.85289	164	6.10801
	ABO 1578	Rab35 cKO SC	2248	1832	81.4947	121	5.38256	132	5.87189	163	7.25089
	ABO 1579	Rab35 cKO SC	2153	1694	78.6809	101	4.69113	182	8.45332	176	8.17464
	ABO 1580	Rab35 cKO SC	2255	1778	78.847	101	4.47894	243	10.7761	133	5.898
	Mouse ID	Genotype	Total fibers	Normal fibers	% Normal fibers	M. Degenerations	% degenerations	Outfoldings	% outfoldings	Tomacula	% tomacula
Data 4- P90	ABO 1437	Rab35 cKO SC	2276	1634	71.7926	180	7.90861	243	10.6766	219	9.62214
	ABO 1438	Rab35 cKO SC	2275	1665	73.1868	142	6.24176	303	13.3187	165	7.25275
	ABO 1439	Rab35 cKO SC	2366	1737	73.415	190	8.03043	261	11.0313	178	7.52325
	ABO 1440	Rab35 cKO SC	2262	1650	72.9443	131	5.79134	259	11.45	222	9.81432

## Sheet: Figure 4
4b
	p-AKT/AKT
siRNA	scr	Rab35	MTMR2	Rab35+MTMR2
N1	1	1.03459	0.853403	1.04272
N2	1	1.13143	0.940396	1.2091
N3	1	0.928949	1.02377	1.00221
N4	1	0.977945	1.00377	1.10265
N5	1	1.10357	1.21586	1.2447
4c
	p-S6K/S6K
siRNA	scr	Rab35	MTMR2	Rab35+MTMR2
N1	1	2.01639	1.72541	2.87631
N2	1	2.48671	1.25726	4.44856
N3	1	2.08058	3.01487	8.11094
N4	1	2.62332	2.28306	5.86959
N5	1	1.96683	1.82533	2.79513
4d
	p-mTOR/mTOR
siRNA	scr	Rab35	MTMR2	Rab35+MTMR2
N1	1	1.10591	0.920337	1.00143
N2	1	1.32164	1.13993	1.90283
N3	1	1.34294	1.32795	1.19314
N4	1	1.47632	1.53893	1.75591
N5	1	1.2523	1.11747	1.27524
4f
	p-S6K/S6K
siRNA	scr	MTMR13	scr	MTMR5
N1	1	2.2402	1	1.51966
N2	1	1.53137	1	0.964066
N3	1	1.74857	1	1.95227
N4	1	1.62805	1	1.5742
N5	1	1.22115	1	1.27991
N6	1	0.804411	1	1.26014
N7	1	1.25835	1	1.51036
4g
4h
	p-S6K/S6K								normalization - used for statistics
plasmid	ctrl			msMTMR2					msMTMR2
siRNA	scr	Rab35	MTMR2	scr	Rab35	MTMR2			scr	Rab35	MTMR2
N1	1	1.65739	1.81181	0.912803	1.08026	1.04983			1	1.18345	1.15012
N2	1	1.43011	1.68089	1.08968	1.12419	1.48165			1	1.03167	1.35971
N3	1	1.53897	1.41267	0.995628	0.66977	1.30374			1	0.672711	1.30946
N4	1	1.05136	1.30783	1.03179	1.03514	0.948942			1	1.00324	0.919702
N5	1	1.34664	0.969704	1.11969	1.11524	0.723152			1	0.996028	0.645853

## Sheet: Figure 5
5b
	p-S6K/S6K					normalization - used for statistics
	+ FBS		- FBS			- FBS
Rab35	WT	cKO	WT	cKO		WT	cKO
N1	1	1.11747	0.212529	0.628734		1	2.95834
N2	1	1.29219	0.224075	0.355834		1	1.58801
N3	1	0.848819	0.591559	0.726855		1	1.22871
N4	1	1.85116	0.424439	0.957393		1	2.25567
N5	1	1.08326	0.63297	0.413866		1	0.653848
N6	1	1.63362	0.253016	0.715177		1	2.82661
N7	1	1.58893	0.50424	0.984938		1	1.95331
N8	1	2.2251	0.905302	2.229		1	2.46216
N9	1	1.45435	1.00243	1.18327		1	1.1804
5d
	p-AKT/AKT
Rab35	WT	cKO
N1	1	0.965537
N2	1	0.519174
N3	1	0.494072
N4	1	0.836495
N5	1	0.469302
N6	1	1.15566
N7	1	1.0256
N8	1	0.61
N9	1	0.6067
N10	1	0.7187
N11	1	0.6047
N12	1	0.8729
5e
	area/ cell [%]
Rab35	WT	cKO
N1	100	165
N2	100	127
N3	100	299
N4	100	115
N5	100	268
N6	100	260
N7	100	217
N8	100	287
N9	100	178
N10	100	206
5f
	p-S6K/S6K
shRNA	scr		MTMR2
Rab35	WT	cKO	WT	cKO
N1	1	1.64712	1.65938	1.17037
N2	1	1.36107	1.18728	1.6589
N3	1	1.75861	1.39148	2.57323
N4	1	1.96319	1.74801	2.9237
N5	1	1.0481	1.70234	2.52146
N6	1	1.1516	1.62891	1.75257
5g
	MTMR2
Rab35	WT	cKO
N1	100	64.5734
N2	100	89.505
N3	100	91.0636
N4	100	79.4731
N5	100	66.6869
N6	100	78.681
N7	100	64.689
N8	100	91.9341

## Sheet: Figure 6
6b
	p-S6K/Vinculin		p-S6/Vinculin
shRNA	scr	Rab35	scr	Rab35
1	1	2.40684	1	1.54655
2	1	2.14254	1	2.64218
3	1	2.60448	1	3.46259
4			1	1.30944
5			1	2.93576
6d
	p-S6K/S6K		p-S6/S6
Rab35	Ctrl	cKO-SC	Ctrl	cKO-SC
1	1	1.1135	1	1.46255
2	1	1.86143	1	3.07047
3	1	1.16737	1	2.94589
4	1	1.59754	1	2.60958
5	1	2.24272
6	1	0.895188
6g
	MTMR2/Tubulin
Rab35	Ctrl	cKO-SC
1	100	50.7476
2	100	63.6863
3	100	101.286
4	100	71.8948

## Sheet: Figure 7
7a
	Rab35/ Tubulin
Rab35	WT	cKO-SC
1	1	0.478311
		0.485879
		0.382939
2	1	0.461205
3	1	0.505047
7d
WT NT					WT RAPA					Rab35 cKO SC NT					Rab35 cKO SC RAPAMYCIN
	Images	MBP segments for image	Average			Images	MBP segments for image	Average			Images	MBP segments for image	Average			Images	MBP segments for image	Average
DRG/ coverslip 4	IMM 1	47	45.4286		DRG/ coverslip 45	IMM 1	93	90.2		DRG/ coverslip 51	IMM 1	20	22.8462		DRG/ coverslip 28	IMM 1	50	45
	IMM 2	37				IMM 2	61				IMM 2	24				IMM 2	52
	IMM 3	34				IMM 3	140				IMM 3	22				IMM 3	26
	IMM 4	18				IMM 4	27				IMM 4	22				IMM 4	62
	IMM 5	25				IMM 5	176				IMM 5	21				IMM 5	27
	IMM 6	72				IMM 6	75				IMM 6	63				IMM 6	59
	IMM 7	40				IMM 7	80				IMM 7	22				IMM 7	31
	IMM 8	28				IMM 8	95				IMM 8	25				IMM 8	73
	IMM 9	54				IMM 9	92				IMM 9	19				IMM 9	31
	IMM 10	77				IMM 10	63				IMM 10	19				IMM 10	38
	IMM 11	49				Images	MBP segments for image	Average			IMM 11	26				IMM 11	48
	IMM 12	55			DRG/ coverslip 46	IMM 1	169	95.6154			IMM 12	6				IMM 12	43
	IMM 13	28				IMM 2	87				IMM 13	8				Images	MBP segments for image	Average
	IMM 14	72				IMM 3	99				Images	MBP segments for image	Average		DRG/ coverslip 29	IMM 1	28	41.5
	Images	MBP segments for image	Average			IMM 4	129			DRG/ coverslip 52	IMM 1	4	11.0769			IMM 2	16
DRG/ coverslip 25	IMM 1	9	29.6923			IMM 5	115				IMM 2	19				IMM 3	13
	IMM 2	21				IMM 6	41				IMM 3	15				IMM 4	18
	IMM 3	27				IMM 7	111				IMM 4	2				IMM 5	143
	IMM 4	20				IMM 8	99				IMM 5	5				IMM 6	90
	IMM 5	15				IMM 9	44				IMM 6	4				IMM 7	40
	IMM 6	23				IMM 10	103				IMM 7	7				IMM 8	29
	IMM 7	51				IMM 11	76				IMM 8	8				IMM 9	10
	IMM 8	41				IMM 12	87				IMM 9	11				IMM 10	55
	IMM 9	34				IMM 13	83				IMM 10	27				IMM 11	34
	IMM 10	25				Images	MBP segments for image	Average			IMM 11	18				IMM 12	22
	IMM 11	54			DRG/ coverslip 47	IMM 1	30	56.5714			IMM 12	18				Images	MBP segments for image	Average
	IMM 12	45				IMM 2	15				IMM 13	6			DRG/ coverslip 6	IMM 1	33	45.5385
	IMM 13	21				IMM 3	62				Images	MBP segments for image	Average			IMM 2	106
	Images	MBP segments for image	Average			IMM 4	53			DRG/ coverslip 1	IMM 1	28	12.7857			IMM 3	49
DRG/ coverslip 49	IMM 1	40	29.6667			IMM 5	36				IMM 2	16				IMM 4	78
	IMM 2	31				IMM 6	99				IMM 3	20				IMM 5	18
	IMM 3	41				IMM 7	34				IMM 4	22				IMM 6	28
	IMM 4	27				IMM 8	38				IMM 5	4				IMM 7	26
	IMM 5	19				IMM 9	90				IMM 6	7				IMM 8	21
	IMM 6	17				IMM 10	67				IMM 7	9				IMM 9	52
	IMM 7	13				IMM 11	69				IMM 8	10				IMM 10	35
	IMM 8	25				IMM 12	70				IMM 9	6				IMM 11	57
	IMM 9	39				IMM 13	99				IMM 10	7				IMM 12	25
	IMM 10	72				IMM 14	30				IMM 11	3				IMM 13	64
	IMM 11	20				Images	MBP segments for image	Average			IMM 12	24				Images	MBP segments for image	Average
	IMM 12	12			DRG/ coverslip 48	IMM 1	110	45.6154			IMM 13	16			DRG/ coverslip 7	IMM 1	97	48.9231
	Images	MBP segments for image	Average			IMM 2	26				IMM 14	7				IMM 2	72
DRG/ coverslip 50	IMM 1	21	18.2857			IMM 3	48				Images	MBP segments for image	Average			IMM 3	40
	IMM 2	13				IMM 4	30			DRG/ coverslip 2	IMM 1	30	13.4167			IMM 4	33
	IMM 3	13				IMM 5	54				IMM 2	8				IMM 5	34
	IMM 4	11				IMM 6	57				IMM 3	6				IMM 6	72
	IMM 5	16				IMM 7	63				IMM 4	9				IMM 7	24
	IMM 6	7				IMM 8	62				IMM 5	13				IMM 8	14
	IMM 7	4				IMM 9	23				IMM 6	7				IMM 9	104
	IMM 8	69				IMM 10	38				IMM 7	8				IMM 10	57
	IMM 9	53				IMM 11	12				IMM 8	35				IMM 11	24
	IMM 10	8				IMM 12	30				IMM 9	26				IMM 12	51
	IMM 11	8				IMM 13	40				IMM 10	4				IMM 13	14
	IMM 12	9				Images	MBP segments for image	Average			IMM 11	6				Images	MBP segments for image	Average
	IMM 13	13			DRG/ coverslip 44	IMM 1	68	36.1538			IMM 12	9			DRG/ coverslip 8	IMM 1	32	28.1538
	IMM 14	11				IMM 2	32				Images	MBP segments for image	Average			IMM 2	42
	Images	MBP segments for image	Average			IMM 3	45			DRG/ coverslip 11	IMM 1	14	19.6154			IMM 3	33
DRG/ coverslip 35	IMM 1	48	31.3077			IMM 4	20				IMM 2	4				IMM 4	45
	IMM 2	25				IMM 5	44				IMM 3	12				IMM 5	25
	IMM 3	39				IMM 6	46				IMM 4	14				IMM 6	18
	IMM 4	15				IMM 7	34				IMM 5	17				IMM 7	30
	IMM 5	55				IMM 8	40				IMM 6	13				IMM 8	39
	IMM 6	63				IMM 9	19				IMM 7	20				IMM 9	18
	IMM 7	13				IMM 10	13				IMM 8	28				IMM 10	22
	IMM 8	41				IMM 11	45				IMM 9	25				IMM 11	21
	IMM 9	23				IMM 12	43				IMM 10	33				IMM 12	15
	IMM 10	34				IMM 13	21				IMM 11	27				IMM 13	26
	IMM 11	17				Images	MBP segments for image	Average			IMM 12	35				Images	MBP segments for image	Average
	IMM 12	14			DRG/ coverslip 32	IMM 1	45	39.25			IMM 13	13			DRG/ coverslip 30	IMM 1	40	30.9231
	IMM 13	20				IMM 2	29				Images	MBP segments for image	Average			IMM 2	9
	Images	MBP segments for image	Average			IMM 3	82			DRG/ coverslip 12	IMM 1	9	19.1538			IMM 3	13
DRG/ coverslip 36	IMM 1	25	25.0769			IMM 4	19				IMM 2	5				IMM 4	27
	IMM 2	23				IMM 5	17				IMM 3	31				IMM 5	33
	IMM 3	25				IMM 6	14				IMM 4	24				IMM 6	40
	IMM 4	16				IMM 7	29				IMM 5	7				IMM 7	25
	IMM 5	22				IMM 8	57				IMM 6	36				IMM 8	44
	IMM 6	10				IMM 9	26				IMM 7	40				IMM 9	59
	IMM 7	31				IMM 10	115				IMM 8	26				IMM 10	9
	IMM 8	53				IMM 11	23				IMM 9	15				IMM 11	50
	IMM 9	50				IMM 12	15				IMM 10	9				IMM 12	39
	IMM 10	19				Images	MBP segments for image	Average			IMM 11	6				IMM 13	14
	IMM 11	13			DRG/ coverslip 15	IMM 1	110	51			IMM 12	30				Images	MBP segments for image	Average
	IMM 12	18				IMM 2	112				IMM 13	11			DRG/ coverslip 39	IMM 1	11	19.8462
	IMM 13	21				IMM 3	82				Images	MBP segments for image	Average			IMM 2	21
	Images	MBP segments for image	Average			IMM 4	38			DRG/ coverslip 13	IMM 1	20	14.1538			IMM 3	33
DRG/ coverslip 37	IMM 1	47	19.3846			IMM 5	28				IMM 2	15				IMM 4	34
	IMM 2	16				IMM 6	41				IMM 3	23				IMM 5	40
	IMM 3	35				IMM 7	57				IMM 4	12				IMM 6	10
	IMM 4	7				IMM 8	32				IMM 5	15				IMM 7	7
	IMM 5	23				IMM 9	18				IMM 6	19				IMM 8	13
	IMM 6	3				IMM 10	37				IMM 7	10				IMM 9	19
	IMM 7	19				IMM 11	28				IMM 8	10				IMM 10	7
	IMM 8	7				IMM 12	49				IMM 9	8				IMM 11	11
	IMM 9	17				IMM 13	31				IMM 10	14				IMM 12	30
	IMM 10	5				Images	MBP segments for image	Average			IMM 11	14				IMM 13	22
	IMM 11	24			DRG/ coverslip 16	IMM 1	47	42.2308			IMM 12	13				Images	MBP segments for image	Average
	IMM 12	24				IMM 2	104				IMM 13	11			DRG/ coverslip 41	IMM 1	57	16.1538
	IMM 13	25				IMM 3	22				Images	MBP segments for image	Average			IMM 2	28
	Images	MBP segments for image	Average			IMM 4	55			DRG/ coverslip 14	IMM 1	5	16.6154			IMM 3	11
DRG/ coverslip 49	IMM 1	25	18.5833			IMM 5	29				IMM 2	24				IMM 4	12
	IMM 2	18				IMM 6	45				IMM 3	29				IMM 5	10
	IMM 3	26				IMM 7	36				IMM 4	11				IMM 6	6
	IMM 4	28				IMM 8	17				IMM 5	10				IMM 7	11
	IMM 5	23				IMM 9	15				IMM 6	4				IMM 8	10
	IMM 6	24				IMM 10	32				IMM 7	16				IMM 9	11
	IMM 7	20				IMM 11	35				IMM 8	33				IMM 10	6
	IMM 8	19				IMM 12	38				IMM 9	9				IMM 11	11
	IMM 9	14				IMM 13	74				IMM 10	26				IMM 12	16
	IMM 10	8				Images	MBP segments for image	Average			IMM 11	27				IMM 13	21
	IMM 11	6			DRG/ coverslip 17	IMM 1	45	33.9167			IMM 12	7				Images	MBP segments for image	Average
	IMM 12	12				IMM 2	32				IMM 13	15			DRG/ coverslip 42	IMM 1	7	19.0769
						IMM 3	56				Images	MBP segments for image	Average			IMM 2	29
						IMM 4	65			DRG/ coverslip 3	IMM 1	6	9.92308			IMM 3	17
						IMM 5	25				IMM 2	3				IMM 4	19
						IMM 6	16				IMM 3	14				IMM 5	34
						IMM 7	10				IMM 4	6				IMM 6	48
						IMM 8	34				IMM 5	16				IMM 7	8
						IMM 9	26				IMM 6	8				IMM 8	4
						IMM 10	38				IMM 7	15				IMM 9	3
						IMM 11	48				IMM 8	13				IMM 10	14
						IMM 12	12				IMM 9	8				IMM 11	47
											IMM 10	4				IMM 12	7
											IMM 11	7				IMM 13	11
											IMM 12	24
											IMM 13	5
											Images	MBP segments for image	Average
										DRG/ coverslip 31	IMM 1	23	16.8462
											IMM 2	10
											IMM 3	3
											IMM 4	3
											IMM 5	13
											IMM 6	12
											IMM 7	19
											IMM 8	44
											IMM 9	20
											IMM 10	7
											IMM 11	31
											IMM 12	9
											IMM 13	25
											Images	MBP segments for image	Average
										DRG/ coverslip 53	IMM 1	10	12.7692
											IMM 2	23
											IMM 3	20
											IMM 4	8
											IMM 5	6
											IMM 6	12
											IMM 7	6
											IMM 8	3
											IMM 9	18
											IMM 10	15
											IMM 11	5
											IMM 12	6
											IMM 13	34
7f
	Rab35 cKO SC NT								Rab35 cKO SC RAPAMYCIN
	Images	Total fibers	abnormal fibers	TOT fibers	TOT outfolds	Percentage			Images	Total fibers	abnormal fibers	TOT fibers	TOT outfolds	Percentage
DRG/ coverslip 1	IMM 1	6	1	27	6	22.2222		DRG/ coverslip 28	IMM 1	7	0	37	6	16.2162
	IMM 2	4	1						IMM 2	8	1
	IMM 3	5	2						IMM 3	6	1
	IMM 4	4	0						IMM 4	9	2
	IMM 5	4	1						IMM 5	7	2
	IMM 6	4	1						Images	Total fibers	abnormal fibers	TOT fibers	TOT outfolds	Percentage
	Images	Total fibers	abnormal fibers	TOT fibers	TOT outfolds	Percentage		DRG/ coverslip 29	IMM 1	7	3	34	7	20.5882
DRG/ coverslip 2	IMM 1	4	2	25	6	24			IMM 2	7	0
	IMM 2	6	1						IMM 3	7	0
	IMM 3	8	2						IMM 4	6	3
	IMM 4	4	0						IMM 5	7	1
	IMM 5	3	1						Images	Total fibers	abnormal fibers	TOT fibers	TOT outfolds	Percentage
	Images	Total fibers	abnormal fibers	TOT fibers	TOT outfolds	Percentage		DRG/ coverslip 6	IMM 1	8	2	44	5	11.3636
DRG/ coverslip 51	IMM 1	4	1	21	7	33.3333			IMM 2	8	0
	IMM 2	4	2						IMM 3	7	1
	IMM 3	3	1						IMM 4	10	2
	IMM 4	5	2						IMM 5	11	0
	IMM 5	5	1						Images	Total fibers	abnormal fibers	TOT fibers	TOT outfolds	Percentage
	Images	Total fibers	abnormal fibers	TOT fibers	TOT outfolds	Percentage		DRG/ coverslip 7	IMM 1	4	0	36	4	11.1111
DRG/ coverslip 52	IMM 1	6	3	26	9	34.6154			IMM 2	8	0
	IMM 2	6	2						IMM 3	9	1
	IMM 3	4	0						IMM 4	9	1
	IMM 4	4	0						IMM 5	6	2
	IMM 5	4	2						Images	Total fibers	abnormal fibers	TOT fibers	TOT outfolds	Percentage
	IMM 6	2	2					DRG/ coverslip 8	IMM 1	7	1	25	2	8
	Images	Total fibers	abnormal fibers	TOT fibers	TOT outfolds	Percentage			IMM 2	6	0
DRG/ coverslip 11	IMM 1	10	3	44	17	38.6364			IMM 3	6	1
	IMM 2	11	5						IMM 4	6	0
	IMM 3	11	5						Images	Total fibers	abnormal fibers	TOT fibers	TOT outfolds	Percentage
	IMM 4	6	1					DRG/ coverslip 39	IMM 1	6	1	24	1	4.16667
	IMM 5	6	3						IMM 2	4	0
	Images	Total fibers	abnormal fibers	TOT fibers	TOT outfolds	Percentage			IMM 3	7	0
DRG/ coverslip 12	IMM 1	4	4	45	27	60			IMM 4	4	0
	IMM 2	8	5						IMM 5	3	0
	IMM 3	5	4						Images	Total fibers	abnormal fibers	TOT fibers	TOT outfolds	Percentage
	IMM 4	15	6					DRG/ coverslip 30	IMM 1	5	1	37	4	10.8108
	IMM 5	6	3						IMM 2	7	2
	IMM 6	7	5						IMM 3	10	0
	Images	Total fibers	abnormal fibers	TOT fibers	TOT outfolds	Percentage			IMM 4	8	1
DRG/ coverslip 3	IMM 1	8	1	31	12	38.7097			IMM 5	7	0
	IMM 2	6	3						Images	Total fibers	abnormal fibers	TOT fibers	TOT outfolds	Percentage
	IMM 3	2	2					DRG/ coverslip 41	IMM 1	5	1	46	5	10.8696
	IMM 4	4	1						IMM 2	9	1
	IMM 5	3	1						IMM 3	9	1
	IMM 6	8	4						IMM 4	4	0
	Images	Total fibers	abnormal fibers	TOT fibers	TOT outfolds	Percentage			IMM 5	7	0
DRG/ coverslip 13	IMM 1	5	2	23	7	30.4348			IMM 6	12	2
	IMM 2	5	2						Images	Total fibers	abnormal fibers	TOT fibers	TOT outfolds	Percentage
	IMM 3	4	1					DRG/ coverslip 42	IMM 1	7	3	28	6	21.4286
	IMM 4	5	1						IMM 2	7	1
	IMM 5	4	1						IMM 3	6	1
	Images	Total fibers	abnormal fibers	TOT fibers	TOT outfolds	Percentage			IMM 4	8	1
DRG/ coverslip 14	IMM 1	6	4	27	7	25.9259
	IMM 2	8	2
	IMM 3	3	0
	IMM 4	5	1
	IMM 5	5	0
	Images	Total fibers	abnormal fibers	TOT fibers	TOT outfolds	Percentage
DRG/ coverslip 31	IMM 1	8	4	27	9	33.3333
	IMM 2	4	2
	IMM 3	5	2
	IMM 4	6	0
	IMM 5	4	1
	Images	Total fibers	abnormal fibers	TOT fibers	TOT outfolds	Percentage
DRG/ coverslip 53	IMM 1	8	2	34	6	17.6471
	IMM 2	10	0
	IMM 3	8	1
	IMM 4	5	1
	IMM 5	3	2

## Sheet: Figure 8
8b						8e
Dataset 1- Rab35 cKOSC VEH	Mouse ID	Genotype	M. Degenerations	Total Fibers	% M. Degenerations	Average
	ABO 1574	Rab35 cKO SC	177	2295	7.71242	5.39062
	ABO 1575	Rab35 cKO SC	133	2167	6.13752
	ABO 1576	Rab35 cKO SC	122	2266	5.38394
	ABO 1577	Rab35 cKO SC	106	2685	3.94786
	ABO 1578	Rab35 cKO SC	121	2248	5.38256
	ABO 1579	Rab35 cKO SC	101	2153	4.69113
	ABO 1580	Rab35 cKO SC	101	2255	4.47894
Dataset 2- Rab35 cKOSC RAPAMYCIN	Mouse ID	Genotype	M. Degenerations	Total Fibers	% M. Degenerations	Average
	ABO 1603	Rab35 cKO SC	101	2257	4.47497	4.31091
	ABO 1604	Rab35 cKO SC	118	2131	5.53731
	ABO 1613	Rab35 cKO SC	83	2006	4.13759
	ABO 1596	Rab35 cKO SC	86	2243	3.83415
	ABO 1597	Rab35 cKO SC	121	2377	5.09045
	ABO 1607	Rab35 cKO SC	98	2318	4.22778
	ABO 1606	Rab35 cKO SC	58	2018	2.87413
8c
Dataset 1- Rab35 cKOSC VEH	Mouse ID	Genotype	Outfoldings	Total Fibers	% outfoldings	Average
	ABO 1574	Rab35 cKO SC	303	2295	13.2026	9.33616
	ABO 1575	Rab35 cKO SC	255	2167	11.7674
	ABO 1576	Rab35 cKO SC	191	2266	8.42895
	ABO 1577	Rab35 cKO SC	184	2685	6.85289
	ABO 1578	Rab35 cKO SC	132	2248	5.87189
	ABO 1579	Rab35 cKO SC	182	2153	8.45332
	ABO 1580	Rab35 cKO SC	243	2255	10.7761
Dataset 2- Rab35 cKOSC RAPAMYCIN	Mouse ID	Genotype	Outfoldings	Total Fibers	% outfoldings	Average
	ABO 1603	Rab35 cKO SC	191	2257	8.46256	8.78204
	ABO 1604	Rab35 cKO SC	211	2131	9.90145
	ABO 1613	Rab35 cKO SC	211	2006	10.5184
	ABO 1596	Rab35 cKO SC	244	2243	10.8783
	ABO 1597	Rab35 cKO SC	132	2377	5.55322
	ABO 1607	Rab35 cKO SC	200	2318	8.62813
	ABO 1606	Rab35 cKO SC	152	2018	7.53221
8d
Dataset 1- Rab35 cKOSC VEH	Mouse ID	Genotype	Tomacula	Total Fibers	% tomacula	Average
	ABO 1574	Rab35 cKO SC	190	2295	8.27887	6.91564
	ABO 1575	Rab35 cKO SC	148	2167	6.82972
	ABO 1576	Rab35 cKO SC	133	2266	5.86937
	ABO 1577	Rab35 cKO SC	164	2685	6.10801
	ABO 1578	Rab35 cKO SC	163	2248	7.25089
	ABO 1579	Rab35 cKO SC	176	2153	8.17464
	ABO 1580	Rab35 cKO SC	133	2255	5.898
Dataset 2- Rab35 cKOSC RAPAMYCIN	Mouse ID	Genotype	Tomacula	Total Fibers	% tomacula	Average
	ABO 1603	Rab35 cKO SC	120	2257	5.31679	5.17548
	ABO 1604	Rab35 cKO SC	140	2131	6.56969
	ABO 1613	Rab35 cKO SC	109	2006	5.4337
	ABO 1596	Rab35 cKO SC	123	2243	5.48373
	ABO 1597	Rab35 cKO SC	74	2377	3.11317
	ABO 1607	Rab35 cKO SC	123	2318	5.3063
	ABO 1606	Rab35 cKO SC	101	2018	5.00496

## Sheet: Figure 9
9b
	PI3P intensity/cell area [%]
Rab35	WT	cKO
N1	100	169
N2	100	193
N3	100	304
N4	100	256
9c
	CD63+ PI3P mean [%]					not normalized - used for statistics
siRNA	scr	Rab35	MTMR2	Rab35+MTMR2		scr	Rab35	MTMR2	Rab35+MTMR2
N1	100	114	106	106		1790	2050	1900	1900
N2	100	126	141	147		4200	5270	5930	6190
N3	100	138	127	101		5560	7680	7090	5640
N4	100	140	167	147		4280	5990	7160	6270
N5	100	132	131	130		4850	6420	6340	6710
9e
	p-S6K/S6K								normalized - used for statistics
	DMSO		5µM VPS34-IN1		10µM VPS34-IN1				DMSO		5µM VPS34-IN1		10µM VPS34-IN1
Rab35	WT	cKO	WT	cKO	WT	cKO		Rab35	WT	cKO	WT	cKO	WT	cKO
N1	1	1.12179			0.075568	0.201439		N1	1	1.12179			1	2.66567
N2	1	1.34399			0.304975	0.337475		N2	1	1.34399			1	1.10766
N3	1	1.22552	0.120116	0.137708	0.013083	0.224656		N3	1	1.22552	1	1.1471	1	17.1716
N4	1	1.42512			0.612264	0.437854		N4	1	1.42512			1	0.715139
N5	1	1.20738	0.647703	0.701464	0.449536	0.450732		N5	1	1.20738	1	1.083	1	1.00266
N6	1	1.10922	0.303394	0.310976	0.269522	0.117309		N6	1	1.10922	1	1.02499	1	0.435248
9g
	p-S6K/S6K						not normalized - used for statistics
	DMSO		10µM VPS34-IN1				DMSO		10µM VPS34-IN1
shRNA	scr	MTMR2	scr	MTMR2		shRNA	scr	MTMR2	scr	MTMR2
Rab35	WT	cKO	WT	cKO		Rab35	WT	cKO	WT	cKO
N1	1	1.4755	0.813911	0.660124		N1	0.07838	0.115649	0.063794	0.05174
N2	1	3.01221	0.419775	0.951809		N2	0.012577	0.037885	0.00528	0.011971
N3	1	1.49316	0.299028	0.194353		N3	0.05397	0.080586	0.016138	0.010489
N4	1	2.49559	0.118451	0.239742		N4	0.084625	0.21119	0.010024	0.020288
N5	1	1.1832	0.158459	0.28616		N5	0.348486	0.41233	0.055221	0.099723

## Sheet: Figure 10
10b
	p-S6/S6												normalized - used for Statistics
	DMSO		VPS34-IN1		Cmp-19		Apilimod		Rapamycin				DMSO		VPS34-IN1		Cmp-19		Apilimod		Rapamycin
N1	1	1.95	0.94	1.14			1.5	1.3	0.165	0.18		N1	100	195	100	120			100	86.7	100	109
N2	1	1.76	0.29	0.778	0.263	0.76	0.563	1.02	0.127	0.256		N2	100	176	100	268	100	289	100	181	100	202
N3	1	1.11			0.449	0.294						N3	100	111			100	65.6
N4	1	1.58			0.583	0.656	1.34	0.95				N4	100	158			100	112	100	71.8
N5	1	3.25	0.556	0.878	0.763	0.571	0.88	0.83				N5	100	325	100	158	100	74.9	100	93.7
N6	1	1.91							0.156	0.209		N6	100	191							100	134
10d
	PI3P intensity/cell area [%]											normalized - used for Statistics
	DMSO		VPS34-IN1		Cmp-19		Apilimod					DMSO		VPS34-IN1		Cmp-19		Apilimod
N1	100	138	0.643341	0.135287							N1	100	138	100	0.135287
N2	100	203									N2	100	203
N3	100				18.1004		208.948	384.673			N3	100				100		100	384.673
N4	100	238	30.3	18.3093	40.4258	31.6058	262.088	333.509			N4	100	238	100	18.3093	100	31.6058	100	333.509
N5	100	170	19.4	18.7568	43.6703	34.7734	224.967	208.539			N5	100	170	100	18.7568	100	34.7734	100	208.539
10f
	P0 intensity/ cell [%]												normalized - used for Statistics
	DMSO		VPS34-IN1		Cmp-19		Apilimod		Rapamycin				DMSO		VPS34-IN1		Cmp-19		Apilimod		Rapamycin
N1	100	291										N1	100	291
N2	100	117	108	120	24.3	38.2	35.2	41.9				N2	100	117	100	111	100	157	100	119
N3	100	143	47.3	34.7	40.7	37.9	73.2	27.2				N3	100	143	100	73.4	100	93.2	100	37.1
N4	100	252			59.8	68.2	93.1	65				N4	100	252			100	106	100	72.2
N5	100	207							13.9	9.52		N5	100	207							100	68.5
N6	100	336	103	129	83.6	79.8	150	89.9	55.8	102		N6	100	336	100	126	100	95.4	100	60	100	182
N7	100	251	36.5	60.5	27.4	24.8	11	29.8	16.4	4.5		N7	100	251	100	166	100	90.4	100	270	100	27.4
N8	100	273	104	144	81.5	150	113	121	68.8	52.9		N8	100	273	100	138	100	184	100	107	100	76.9

[truncated: 6 more sheets: Figure S1, Figure S4, Figure S5, Figure S6, Figure S7, Figure S8]
